# Supplementary material for: Dimethyl 1,8-bis­(4-methyl­phen­yl)-11-oxatri­cyclo­[6.2.1.02,7]undeca-2,4,6,9-tetra­ene-9,10-di­carboxyl­ate
Source: Acta Crystallogr Sect E Struct Rep Online. 2013 May 25;69(Pt 6):o951. doi: 10.1107/S1600536813013305 (PMC3685092; doi:10.1107/S1600536813013305)
Supplement: Supplementary file 1 [file e-69-0o951-sup1.cif]

##############################################################################
#                                                                            #
# This CIF contains the data in a paper accepted for publication in          #
# Acta Crystallographica Section E. It conforms to the requirements of       #
# Notes for Authors for Acta Crystallographica Section E, and has been       #
# peer reviewed under the auspices of the IUCr Commission on Journals.       #
#                                                                            #
# Full details of the Crystallographic Information File format               #
# are given in the paper "The Crystallographic Information File (CIF):       #
# a New Standard Archive File for Crystallography" by S. R. Hall, F. H.      #
# Allen and I. D. Brown [Acta Cryst. (1991), A47, 655-685].                  #
#                                                                            #
# The current version of the core CIF dictionary is obtainable from          #
# ftp://ftp.iucr.org/pub/cif_core.dic.                                       #
#                                                                            #
# Software is freely available for graphical display of the structure(s)     #
# in this CIF. For information consult the CIF software page                 #
# http://www.iucr.org/resources/cif/software.                                #
#                                                                            #
# This file may be used for bona fide research purposes within the           #
# scientific community so long as proper attribution is given to the journal # 
# article from which it was obtained.                                        #
#                                                                            #
##############################################################################
data_I
_audit_creation_method     SHELXL-97
_chemical_name_systematic
;\
Dimethyl 1,8-bis(4-methylphenyl)-11-oxatricyclo[6.2.1.0^2,7^]undeca-\
2,4,6,9-tetraene-9,10-dicarboxylate
;
_chemical_name_common     ?
_chemical_formula_moiety     'C28 H24 O5'
_chemical_formula_sum     'C28 H24 O5'
_chemical_formula_iupac     'C28 H24 O5'
_chemical_formula_weight     440.47
_chemical_melting_point     ?
_symmetry_cell_setting     monoclinic
_symmetry_space_group_name_H-M     'P 21/c'
_symmetry_space_group_name_hall     '-P 2ybc'
loop_
    _symmetry_equiv_pos_as_xyz
    'x, y, z'
    '-x, y+1/2, -z+1/2'
    '-x, -y, -z'
    'x, -y-1/2, z-1/2'
_cell_length_a     8.9018(4)
_cell_length_b     25.6357(8)
_cell_length_c     11.0961(4)
_cell_angle_alpha     90.00
_cell_angle_beta     113.3690(10)
_cell_angle_gamma     90.00
_cell_volume     2324.46(15)
_cell_formula_units_Z     4
_cell_measurement_reflns_used     ?
_cell_measurement_theta_min     2.15
_cell_measurement_theta_max     30.20
_cell_measurement_temperature     293(2)
_exptl_crystal_description     black
_exptl_crystal_colour     colourless
_exptl_crystal_size_max     0.30
_exptl_crystal_size_mid     0.20
_exptl_crystal_size_min     0.20
_exptl_crystal_density_diffrn     1.259
_exptl_crystal_density_meas     ?
_exptl_crystal_density_method     'not measured'
_exptl_crystal_F_000     928
_exptl_absorpt_coefficient_mu     0.086
_exptl_absorpt_correction_type     multi-scan
_exptl_absorpt_process_details     '(SADABS; Bruker, 2004)'
_exptl_absorpt_correction_T_min     0.975
_exptl_absorpt_correction_T_max     0.983
_exptl_special_details     ?
_diffrn_ambient_temperature     293(2)
_diffrn_radiation_type     MoK\a
_diffrn_radiation_wavelength     0.71073
_diffrn_radiation_source     'fine-focus sealed tube'
_diffrn_radiation_monochromator     graphite
_diffrn_measurement_device_type     'Bruker Kappa APEXII CCD'
_diffrn_measurement_method     '\w and \f scan'
_diffrn_detector_area_resol_mean     ?
_diffrn_reflns_number     29434
_diffrn_reflns_av_R_equivalents     0.0337
_diffrn_reflns_av_sigmaI/netI     0.0344
_diffrn_reflns_theta_min     2.15
_diffrn_reflns_theta_max     30.20
_diffrn_reflns_theta_full     30.20
_diffrn_measured_fraction_theta_max     0.999
_diffrn_measured_fraction_theta_full     0.999
_diffrn_reflns_limit_h_min     -12
_diffrn_reflns_limit_h_max     12
_diffrn_reflns_limit_k_min     -36
_diffrn_reflns_limit_k_max     34
_diffrn_reflns_limit_l_min     -15
_diffrn_reflns_limit_l_max     15
_diffrn_standards_number     ?
_diffrn_standards_interval_count     ?
_diffrn_standards_interval_time     ?
_diffrn_standards_decay_%     0
_refine_special_details
;
Refinement of <i>F</i>^2^ against ALL reflections. The weighted <i>R</i>-factor
<i>wR</i> and goodness of fit <i>S</i> are based on <i>F</i>^2^, conventional
<i>R</i>-factors <i>R</i> are based on <i>F</i>, with <i>F</i> set to zero for
negative <i>F</i>^2^. The threshold expression of <i>F</i>^2^ >
\s(<i>F</i>^2^) is used only for calculating <i>R</i>-factors(gt) <i>etc</i>.
and is not relevant to the choice of reflections for refinement.
<i>R</i>-factors based on <i>F</i>^2^ are statistically about twice as large
as those based on <i>F</i>, and <i>R</i>- factors based on ALL data will be
even larger.
;
_reflns_number_total     6904
_reflns_number_gt     4338
_reflns_threshold_expression     I>2sigma(I)
_refine_ls_structure_factor_coef     Fsqd
_refine_ls_matrix_type     full
_refine_ls_R_factor_all     0.0930
_refine_ls_R_factor_gt     0.0552
_refine_ls_wR_factor_gt     0.1457
_refine_ls_wR_factor_ref     0.1697
_refine_ls_goodness_of_fit_ref     1.034
_refine_ls_restrained_S_all     1.034
_refine_ls_number_reflns     6904
_refine_ls_number_parameters     299
_refine_ls_number_restraints     0
_refine_ls_hydrogen_treatment     constr
_refine_ls_weighting_scheme     calc
_refine_ls_weighting_details
         'calc w=1/[\s^2^(Fo^2^)+(0.0787P)^2^+0.4566P] where P=(Fo^2^+2Fc^2^)/3'
_atom_sites_solution_hydrogens     geom
_atom_sites_solution_primary     direct
_atom_sites_solution_secondary     difmap
_refine_ls_shift/su_max     0.000
_refine_ls_shift/su_mean     0.000
_refine_diff_density_max     0.298
_refine_diff_density_min     -0.171
_refine_ls_extinction_method     'SHELXL97 (Sheldrick, 2008)'
_refine_ls_extinction_coef     0.0071(14)
_refine_ls_extinction_expression
                                  'Fc^*^=kFc[1+0.001xFc^2^\l^3^/sin(2\q)]^-1/4^'
loop_
    _atom_type_symbol
    _atom_type_description
    _atom_type_scat_dispersion_real
    _atom_type_scat_dispersion_imag
    _atom_type_scat_source
    'C' 'C' 0.0033 0.0016
                         'International Tables Vol C Tables 4.2.6.8 and 6.1.1.4'
    'H' 'H' 0.0000 0.0000
                         'International Tables Vol C Tables 4.2.6.8 and 6.1.1.4'
    'O' 'O' 0.0106 0.0060
                         'International Tables Vol C Tables 4.2.6.8 and 6.1.1.4'
_computing_data_collection     'APEX2 (Bruker, 2004)'
_computing_cell_refinement     'SAINT (Bruker, 2004)'
_computing_data_reduction     'SAINT (Bruker, 2004)'
_computing_structure_solution     'SHELXS97 (Sheldrick, 2008)'
_computing_structure_refinement     'SHELXL97 (Sheldrick, 2008)'
_computing_molecular_graphics
;
ORTEP-3 for Windows
(Farrugia, 2012) and PLATON (Spek, 2009)
;
_computing_publication_material
;
SHELXL97 (Sheldrick, 2008), PLATON (Spek, 2009) and
publCIF (Westrip, 2010)
;
loop_
    _atom_site_type_symbol
    _atom_site_label
    _atom_site_fract_x
    _atom_site_fract_y
    _atom_site_fract_z
    _atom_site_U_iso_or_equiv
    _atom_site_adp_type
    _atom_site_calc_flag
    _atom_site_refinement_flags
    _atom_site_occupancy
    _atom_site_symmetry_multiplicity
    _atom_site_disorder_assembly
    _atom_site_disorder_group
    C C8 0.77122(19) 0.06795(6) 0.26149(15) 0.0371(3) Uani d . 1 1 . .
    C C7 0.8610(2) 0.10788(6) 0.36867(16) 0.0398(3) Uani d . 1 1 . .
    C C6 0.9676(2) 0.10415(7) 0.49831(16) 0.0465(4) Uani d . 1 1 . .
    H H6 0.9919 0.0721 0.5411 0.056 Uiso calc R 1 1 . .
    C C5 1.0378(2) 0.15018(8) 0.56286(18) 0.0537(5) Uani d . 1 1 . .
    H H5 1.1099 0.1488 0.6506 0.064 Uiso calc R 1 1 . .
    C C4 1.0032(2) 0.19756(8) 0.5002(2) 0.0549(5) Uani d . 1 1 . .
    H H4 1.0505 0.2277 0.5465 0.066 Uiso calc R 1 1 . .
    C C3 0.8982(2) 0.20119(7) 0.36820(18) 0.0479(4) Uani d . 1 1 . .
    H H3 0.8759 0.2332 0.3252 0.057 Uiso calc R 1 1 . .
    C C2 0.82902(19) 0.15609(6) 0.30388(16) 0.0391(3) Uani d . 1 1 . .
    C C1 0.71914(19) 0.14347(6) 0.15944(15) 0.0380(3) Uani d . 1 1 . .
    C C16 0.60917(19) 0.18477(6) 0.07505(16) 0.0409(4) Uani d . 1 1 . .
    C C22 0.6743(2) 0.22872(7) 0.0416(2) 0.0570(5) Uani d . 1 1 . .
    H H22 0.7873 0.2329 0.0737 0.068 Uiso calc R 1 1 . .
    C C21 0.5732(3) 0.26660(8) -0.0392(2) 0.0621(5) Uani d . 1 1 . .
    H H21 0.6193 0.2957 -0.0613 0.075 Uiso calc R 1 1 . .
    C C19 0.4047(2) 0.26197(8) -0.08750(18) 0.0559(5) Uani d . 1 1 . .
    C C20 0.2962(3) 0.30280(11) -0.1783(2) 0.0864(8) Uani d . 1 1 . .
    H H20A 0.1836 0.2934 -0.2025 0.130 Uiso calc R 1 1 . .
    H H20C 0.3191 0.3051 -0.2557 0.130 Uiso calc R 1 1 . .
    H H20B 0.3169 0.3360 -0.1345 0.130 Uiso calc R 1 1 . .
    C C18 0.3410(2) 0.21909(8) -0.0500(2) 0.0580(5) Uani d . 1 1 . .
    H H18 0.2281 0.2158 -0.0792 0.070 Uiso calc R 1 1 . .
    C C17 0.4401(2) 0.18069(7) 0.03012(18) 0.0499(4) Uani d . 1 1 . .
    H H17 0.3935 0.1521 0.0539 0.060 Uiso calc R 1 1 . .
    C C9 0.7112(2) 0.01647(6) 0.28848(16) 0.0420(4) Uani d . 1 1 . .
    C C10 0.6997(2) 0.00459(8) 0.40519(19) 0.0574(5) Uani d . 1 1 . .
    H H10 0.7347 0.0286 0.4735 0.069 Uiso calc R 1 1 . .
    C C11 0.6362(3) -0.04307(10) 0.4220(2) 0.0726(6) Uani d . 1 1 . .
    H H11 0.6310 -0.0506 0.5022 0.087 Uiso calc R 1 1 . .
    C C12 0.5807(2) -0.07938(8) 0.3224(2) 0.0665(6) Uani d . 1 1 . .
    C C13 0.5158(3) -0.13196(10) 0.3413(3) 0.1046(11) Uani d . 1 1 . .
    H H13A 0.5200 -0.1343 0.4289 0.157 Uiso calc R 1 1 . .
    H H13B 0.5816 -0.1591 0.3276 0.157 Uiso calc R 1 1 . .
    H H13C 0.4046 -0.1358 0.2794 0.157 Uiso calc R 1 1 . .
    C C14 0.5881(3) -0.06670(8) 0.2050(2) 0.0650(5) Uani d . 1 1 . .
    H H14 0.5488 -0.0902 0.1356 0.078 Uiso calc R 1 1 . .
    C C15 0.6529(2) -0.01967(7) 0.1876(2) 0.0554(5) Uani d . 1 1 . .
    H H15 0.6574 -0.0122 0.1071 0.066 Uiso calc R 1 1 . .
    C C26 0.87077(18) 0.06868(6) 0.17415(14) 0.0363(3) Uani d . 1 1 . .
    C C27 1.0114(2) 0.03366(6) 0.19642(16) 0.0407(4) Uani d . 1 1 . .
    C C28 1.2486(2) 0.02100(9) 0.1527(2) 0.0694(6) Uani d . 1 1 . .
    H H28A 1.2993 0.0355 0.0984 0.104 Uiso calc R 1 1 . .
    H H28B 1.2249 -0.0152 0.1315 0.104 Uiso calc R 1 1 . .
    H H28C 1.3214 0.0243 0.2434 0.104 Uiso calc R 1 1 . .
    C C23 0.83616(18) 0.11356(6) 0.10885(14) 0.0359(3) Uani d . 1 1 . .
    C C24 0.91045(19) 0.13555(6) 0.02149(15) 0.0380(3) Uani d . 1 1 . .
    C C25 0.9345(4) 0.12516(10) -0.1798(2) 0.0781(7) Uani d . 1 1 . .
    H H25A 0.8917 0.1039 -0.2573 0.117 Uiso calc R 1 1 . .
    H H25B 1.0511 0.1209 -0.1384 0.117 Uiso calc R 1 1 . .
    H H25C 0.9091 0.1611 -0.2033 0.117 Uiso calc R 1 1 . .
    O O1 0.63095(13) 0.09913(4) 0.17856(11) 0.0401(3) Uani d . 1 1 . .
    O O4 1.0475(2) -0.00215(6) 0.27114(16) 0.0750(5) Uani d . 1 1 . .
    O O5 1.09867(17) 0.04857(6) 0.13005(15) 0.0648(4) Uani d . 1 1 . .
    O O2 0.99992(17) 0.17240(5) 0.04755(13) 0.0595(4) Uani d . 1 1 . .
    O O3 0.86178(17) 0.10946(5) -0.08975(12) 0.0566(4) Uani d . 1 1 . .
loop_
    _atom_site_aniso_label
    _atom_site_aniso_U_11
    _atom_site_aniso_U_22
    _atom_site_aniso_U_33
    _atom_site_aniso_U_12
    _atom_site_aniso_U_13
    _atom_site_aniso_U_23
    C8 0.0394(8) 0.0369(8) 0.0392(8) 0.0058(6) 0.0199(7) 0.0033(6)
    C7 0.0438(8) 0.0403(8) 0.0424(8) 0.0035(7) 0.0246(7) -0.0017(6)
    C6 0.0512(10) 0.0517(10) 0.0426(9) 0.0039(8) 0.0250(8) 0.0009(7)
    C5 0.0534(10) 0.0666(12) 0.0443(9) -0.0025(9) 0.0227(8) -0.0100(9)
    C4 0.0575(11) 0.0533(11) 0.0607(11) -0.0079(9) 0.0307(9) -0.0196(9)
    C3 0.0523(10) 0.0391(8) 0.0613(11) 0.0028(7) 0.0321(9) -0.0042(8)
    C2 0.0403(8) 0.0382(8) 0.0464(8) 0.0055(6) 0.0252(7) -0.0011(6)
    C1 0.0376(8) 0.0360(8) 0.0465(8) 0.0027(6) 0.0230(7) 0.0026(6)
    C16 0.0398(8) 0.0394(8) 0.0484(9) 0.0075(6) 0.0228(7) 0.0041(7)
    C22 0.0434(9) 0.0532(11) 0.0804(13) 0.0116(8) 0.0308(9) 0.0201(10)
    C21 0.0627(12) 0.0557(11) 0.0822(14) 0.0194(9) 0.0438(11) 0.0275(10)
    C19 0.0558(11) 0.0655(12) 0.0493(10) 0.0225(9) 0.0239(9) 0.0141(9)
    C20 0.0793(16) 0.1036(19) 0.0741(15) 0.0402(15) 0.0280(13) 0.0407(14)
    C18 0.0397(9) 0.0655(12) 0.0632(12) 0.0108(9) 0.0146(9) 0.0046(10)
    C17 0.0450(9) 0.0467(9) 0.0602(11) 0.0031(7) 0.0230(8) 0.0026(8)
    C9 0.0424(8) 0.0381(8) 0.0486(9) 0.0040(7) 0.0214(7) 0.0058(7)
    C10 0.0621(12) 0.0612(11) 0.0511(10) -0.0081(9) 0.0248(9) 0.0072(9)
    C11 0.0665(13) 0.0842(16) 0.0634(13) -0.0132(12) 0.0219(11) 0.0292(12)
    C12 0.0456(10) 0.0532(11) 0.0907(16) -0.0019(9) 0.0164(10) 0.0258(11)
    C13 0.0777(17) 0.0762(16) 0.138(3) -0.0227(14) 0.0192(17) 0.0424(17)
    C14 0.0620(12) 0.0479(10) 0.0832(15) -0.0097(9) 0.0268(11) -0.0047(10)
    C15 0.0648(12) 0.0475(10) 0.0594(11) -0.0070(9) 0.0306(10) -0.0042(8)
    C26 0.0387(8) 0.0355(7) 0.0377(7) 0.0030(6) 0.0183(6) -0.0014(6)
    C27 0.0432(9) 0.0404(8) 0.0387(8) 0.0068(7) 0.0165(7) -0.0037(7)
    C28 0.0493(11) 0.0777(14) 0.0899(16) 0.0173(10) 0.0368(11) -0.0038(12)
    C23 0.0345(7) 0.0376(8) 0.0376(8) 0.0012(6) 0.0163(6) -0.0017(6)
    C24 0.0364(8) 0.0394(8) 0.0402(8) 0.0020(6) 0.0171(6) 0.0003(6)
    C25 0.1121(19) 0.0845(15) 0.0655(13) -0.0214(14) 0.0648(14) -0.0108(12)
    O1 0.0375(6) 0.0379(6) 0.0494(6) 0.0030(4) 0.0218(5) 0.0054(5)
    O4 0.0805(10) 0.0741(9) 0.0850(10) 0.0389(8) 0.0484(9) 0.0360(8)
    O5 0.0582(8) 0.0647(8) 0.0903(10) 0.0230(7) 0.0495(8) 0.0212(7)
    O2 0.0621(8) 0.0579(8) 0.0655(8) -0.0220(7) 0.0329(7) -0.0116(6)
    O3 0.0732(9) 0.0604(8) 0.0466(7) -0.0216(7) 0.0349(6) -0.0126(6)
_geom_special_details
;
All e.s.d.'s (except the e.s.d. in the dihedral angle between two l.s. planes)
are estimated using the full covariance matrix. The cell e.s.d.'s are taken
into account individually in the estimation of e.s.d.'s in distances, angles
and torsion angles; correlations between e.s.d.'s in cell parameters are only
used when they are defined by crystal symmetry. An approximate (isotropic)
treatment of cell e.s.d.'s is used for estimating e.s.d.'s involving l.s.
planes.
;
loop_
    _geom_bond_atom_site_label_1
    _geom_bond_atom_site_label_2
    _geom_bond_site_symmetry_2
    _geom_bond_distance
    _geom_bond_publ_flag
    C8 O1 . 1.4607(18) ?
    C8 C9 . 1.498(2) ?
    C8 C7 . 1.532(2) ?
    C8 C26 . 1.551(2) ?
    C7 C6 . 1.377(2) ?
    C7 C2 . 1.401(2) ?
    C6 C5 . 1.393(3) ?
    C6 H6 . 0.9300 ?
    C5 C4 . 1.372(3) ?
    C5 H5 . 0.9300 ?
    C4 C3 . 1.393(3) ?
    C4 H4 . 0.9300 ?
    C3 C2 . 1.370(2) ?
    C3 H3 . 0.9300 ?
    C2 C1 . 1.545(2) ?
    C1 O1 . 1.4441(18) ?
    C1 C16 . 1.493(2) ?
    C1 C23 . 1.566(2) ?
    C16 C22 . 1.384(2) ?
    C16 C17 . 1.389(2) ?
    C22 C21 . 1.384(3) ?
    C22 H22 . 0.9300 ?
    C21 C19 . 1.383(3) ?
    C21 H21 . 0.9300 ?
    C19 C18 . 1.375(3) ?
    C19 C20 . 1.507(3) ?
    C20 H20A . 0.9600 ?
    C20 H20C . 0.9600 ?
    C20 H20B . 0.9600 ?
    C18 C17 . 1.384(3) ?
    C18 H18 . 0.9300 ?
    C17 H17 . 0.9300 ?
    C9 C10 . 1.373(2) ?
    C9 C15 . 1.386(3) ?
    C10 C11 . 1.390(3) ?
    C10 H10 . 0.9300 ?
    C11 C12 . 1.378(3) ?
    C11 H11 . 0.9300 ?
    C12 C14 . 1.369(3) ?
    C12 C13 . 1.514(3) ?
    C13 H13A . 0.9600 ?
    C13 H13B . 0.9600 ?
    C13 H13C . 0.9600 ?
    C14 C15 . 1.383(3) ?
    C14 H14 . 0.9300 ?
    C15 H15 . 0.9300 ?
    C26 C23 . 1.329(2) ?
    C26 C27 . 1.480(2) ?
    C27 O4 . 1.192(2) ?
    C27 O5 . 1.321(2) ?
    C28 O5 . 1.441(2) ?
    C28 H28A . 0.9600 ?
    C28 H28B . 0.9600 ?
    C28 H28C . 0.9600 ?
    C23 C24 . 1.484(2) ?
    C24 O2 . 1.1948(19) ?
    C24 O3 . 1.3170(19) ?
    C25 O3 . 1.447(2) ?
    C25 H25A . 0.9600 ?
    C25 H25B . 0.9600 ?
    C25 H25C . 0.9600 ?
loop_
    _geom_angle_atom_site_label_1
    _geom_angle_atom_site_label_2
    _geom_angle_atom_site_label_3
    _geom_angle_site_symmetry_1
    _geom_angle_site_symmetry_3
    _geom_angle
    _geom_angle_publ_flag
    O1 C8 C9 . . 108.93(12) ?
    O1 C8 C7 . . 100.11(11) ?
    C9 C8 C7 . . 123.44(13) ?
    O1 C8 C26 . . 99.05(11) ?
    C9 C8 C26 . . 118.25(12) ?
    C7 C8 C26 . . 103.04(12) ?
    C6 C7 C2 . . 120.85(15) ?
    C6 C7 C8 . . 134.08(15) ?
    C2 C7 C8 . . 104.71(13) ?
    C7 C6 C5 . . 117.45(17) ?
    C7 C6 H6 . . 121.3 ?
    C5 C6 H6 . . 121.3 ?
    C4 C5 C6 . . 121.63(18) ?
    C4 C5 H5 . . 119.2 ?
    C6 C5 H5 . . 119.2 ?
    C5 C4 C3 . . 120.92(17) ?
    C5 C4 H4 . . 119.5 ?
    C3 C4 H4 . . 119.5 ?
    C2 C3 C4 . . 117.82(17) ?
    C2 C3 H3 . . 121.1 ?
    C4 C3 H3 . . 121.1 ?
    C3 C2 C7 . . 121.29(16) ?
    C3 C2 C1 . . 133.32(15) ?
    C7 C2 C1 . . 105.29(13) ?
    O1 C1 C16 . . 113.01(12) ?
    O1 C1 C2 . . 99.77(12) ?
    C16 C1 C2 . . 119.34(13) ?
    O1 C1 C23 . . 98.34(11) ?
    C16 C1 C23 . . 119.10(13) ?
    C2 C1 C23 . . 103.71(12) ?
    C22 C16 C17 . . 118.35(16) ?
    C22 C16 C1 . . 120.35(15) ?
    C17 C16 C1 . . 121.29(15) ?
    C16 C22 C21 . . 120.69(18) ?
    C16 C22 H22 . . 119.7 ?
    C21 C22 H22 . . 119.7 ?
    C19 C21 C22 . . 121.19(18) ?
    C19 C21 H21 . . 119.4 ?
    C22 C21 H21 . . 119.4 ?
    C18 C19 C21 . . 117.71(17) ?
    C18 C19 C20 . . 121.7(2) ?
    C21 C19 C20 . . 120.6(2) ?
    C19 C20 H20A . . 109.5 ?
    C19 C20 H20C . . 109.5 ?
    H20A C20 H20C . . 109.5 ?
    C19 C20 H20B . . 109.5 ?
    H20A C20 H20B . . 109.5 ?
    H20C C20 H20B . . 109.5 ?
    C19 C18 C17 . . 121.92(18) ?
    C19 C18 H18 . . 119.0 ?
    C17 C18 H18 . . 119.0 ?
    C18 C17 C16 . . 120.06(17) ?
    C18 C17 H17 . . 120.0 ?
    C16 C17 H17 . . 120.0 ?
    C10 C9 C15 . . 118.01(16) ?
    C10 C9 C8 . . 123.36(16) ?
    C15 C9 C8 . . 118.46(15) ?
    C9 C10 C11 . . 120.5(2) ?
    C9 C10 H10 . . 119.7 ?
    C11 C10 H10 . . 119.7 ?
    C12 C11 C10 . . 121.4(2) ?
    C12 C11 H11 . . 119.3 ?
    C10 C11 H11 . . 119.3 ?
    C14 C12 C11 . . 117.75(18) ?
    C14 C12 C13 . . 120.6(2) ?
    C11 C12 C13 . . 121.7(2) ?
    C12 C13 H13A . . 109.5 ?
    C12 C13 H13B . . 109.5 ?
    H13A C13 H13B . . 109.5 ?
    C12 C13 H13C . . 109.5 ?
    H13A C13 H13C . . 109.5 ?
    H13B C13 H13C . . 109.5 ?
    C12 C14 C15 . . 121.3(2) ?
    C12 C14 H14 . . 119.3 ?
    C15 C14 H14 . . 119.3 ?
    C14 C15 C9 . . 120.90(19) ?
    C14 C15 H15 . . 119.6 ?
    C9 C15 H15 . . 119.6 ?
    C23 C26 C27 . . 127.89(14) ?
    C23 C26 C8 . . 106.55(12) ?
    C27 C26 C8 . . 122.93(13) ?
    O4 C27 O5 . . 123.69(15) ?
    O4 C27 C26 . . 124.04(16) ?
    O5 C27 C26 . . 112.14(14) ?
    O5 C28 H28A . . 109.5 ?
    O5 C28 H28B . . 109.5 ?
    H28A C28 H28B . . 109.5 ?
    O5 C28 H28C . . 109.5 ?
    H28A C28 H28C . . 109.5 ?
    H28B C28 H28C . . 109.5 ?
    C26 C23 C24 . . 128.15(14) ?
    C26 C23 C1 . . 105.77(12) ?
    C24 C23 C1 . . 125.47(13) ?
    O2 C24 O3 . . 124.63(15) ?
    O2 C24 C23 . . 124.68(14) ?
    O3 C24 C23 . . 110.67(13) ?
    O3 C25 H25A . . 109.5 ?
    O3 C25 H25B . . 109.5 ?
    H25A C25 H25B . . 109.5 ?
    O3 C25 H25C . . 109.5 ?
    H25A C25 H25C . . 109.5 ?
    H25B C25 H25C . . 109.5 ?
    C1 O1 C8 . . 98.32(11) ?
    C27 O5 C28 . . 117.97(15) ?
    C24 O3 C25 . . 115.78(15) ?
loop_
    _geom_torsion_atom_site_label_1
    _geom_torsion_atom_site_label_2
    _geom_torsion_atom_site_label_3
    _geom_torsion_atom_site_label_4
    _geom_torsion_site_symmetry_1
    _geom_torsion_site_symmetry_2
    _geom_torsion_site_symmetry_3
    _geom_torsion_site_symmetry_4
    _geom_torsion
    _geom_torsion_publ_flag
    O1 C8 C7 C6 . . . . 154.22(17) ?
    C9 C8 C7 C6 . . . . 33.4(3) ?
    C26 C8 C7 C6 . . . . -103.93(19) ?
    O1 C8 C7 C2 . . . . -32.90(14) ?
    C9 C8 C7 C2 . . . . -153.74(14) ?
    C26 C8 C7 C2 . . . . 68.95(14) ?
    C2 C7 C6 C5 . . . . 2.0(2) ?
    C8 C7 C6 C5 . . . . 173.92(16) ?
    C7 C6 C5 C4 . . . . -0.3(3) ?
    C6 C5 C4 C3 . . . . -1.2(3) ?
    C5 C4 C3 C2 . . . . 1.0(3) ?
    C4 C3 C2 C7 . . . . 0.7(2) ?
    C4 C3 C2 C1 . . . . -175.06(16) ?
    C6 C7 C2 C3 . . . . -2.2(2) ?
    C8 C7 C2 C3 . . . . -176.24(14) ?
    C6 C7 C2 C1 . . . . 174.58(14) ?
    C8 C7 C2 C1 . . . . 0.54(15) ?
    C3 C2 C1 O1 . . . . -151.42(17) ?
    C7 C2 C1 O1 . . . . 32.37(14) ?
    C3 C2 C1 C16 . . . . -27.9(2) ?
    C7 C2 C1 C16 . . . . 155.86(13) ?
    C3 C2 C1 C23 . . . . 107.43(19) ?
    C7 C2 C1 C23 . . . . -68.79(14) ?
    O1 C1 C16 C22 . . . . -176.73(15) ?
    C2 C1 C16 C22 . . . . 66.5(2) ?
    C23 C1 C16 C22 . . . . -62.1(2) ?
    O1 C1 C16 C17 . . . . 4.4(2) ?
    C2 C1 C16 C17 . . . . -112.39(18) ?
    C23 C1 C16 C17 . . . . 119.00(17) ?
    C17 C16 C22 C21 . . . . -2.6(3) ?
    C1 C16 C22 C21 . . . . 178.46(18) ?
    C16 C22 C21 C19 . . . . 0.7(3) ?
    C22 C21 C19 C18 . . . . 1.6(3) ?
    C22 C21 C19 C20 . . . . -178.3(2) ?
    C21 C19 C18 C17 . . . . -1.9(3) ?
    C20 C19 C18 C17 . . . . 178.0(2) ?
    C19 C18 C17 C16 . . . . 0.0(3) ?
    C22 C16 C17 C18 . . . . 2.3(3) ?
    C1 C16 C17 C18 . . . . -178.81(16) ?
    O1 C8 C9 C10 . . . . -102.59(18) ?
    C7 C8 C9 C10 . . . . 14.1(2) ?
    C26 C8 C9 C10 . . . . 145.51(17) ?
    O1 C8 C9 C15 . . . . 72.50(18) ?
    C7 C8 C9 C15 . . . . -170.83(15) ?
    C26 C8 C9 C15 . . . . -39.4(2) ?
    C15 C9 C10 C11 . . . . 2.0(3) ?
    C8 C9 C10 C11 . . . . 177.15(18) ?
    C9 C10 C11 C12 . . . . -1.0(3) ?
    C10 C11 C12 C14 . . . . -0.9(3) ?
    C10 C11 C12 C13 . . . . 178.2(2) ?
    C11 C12 C14 C15 . . . . 1.7(3) ?
    C13 C12 C14 C15 . . . . -177.4(2) ?
    C12 C14 C15 C9 . . . . -0.6(3) ?
    C10 C9 C15 C14 . . . . -1.3(3) ?
    C8 C9 C15 C14 . . . . -176.61(17) ?
    O1 C8 C26 C23 . . . . 30.30(15) ?
    C9 C8 C26 C23 . . . . 147.58(14) ?
    C7 C8 C26 C23 . . . . -72.38(15) ?
    O1 C8 C26 C27 . . . . -166.84(13) ?
    C9 C8 C26 C27 . . . . -49.6(2) ?
    C7 C8 C26 C27 . . . . 90.48(16) ?
    C23 C26 C27 O4 . . . . 168.97(18) ?
    C8 C26 C27 O4 . . . . 9.9(3) ?
    C23 C26 C27 O5 . . . . -7.1(2) ?
    C8 C26 C27 O5 . . . . -166.12(14) ?
    C27 C26 C23 C24 . . . . 12.2(3) ?
    C8 C26 C23 C24 . . . . 173.96(14) ?
    C27 C26 C23 C1 . . . . -159.09(15) ?
    C8 C26 C23 C1 . . . . 2.64(16) ?
    O1 C1 C23 C26 . . . . -35.12(15) ?
    C16 C1 C23 C26 . . . . -157.38(14) ?
    C2 C1 C23 C26 . . . . 67.14(15) ?
    O1 C1 C23 C24 . . . . 153.27(14) ?
    C16 C1 C23 C24 . . . . 31.0(2) ?
    C2 C1 C23 C24 . . . . -104.47(16) ?
    C26 C23 C24 O2 . . . . -109.2(2) ?
    C1 C23 C24 O2 . . . . 60.5(2) ?
    C26 C23 C24 O3 . . . . 72.0(2) ?
    C1 C23 C24 O3 . . . . -118.32(16) ?
    C16 C1 O1 C8 . . . . 179.75(12) ?
    C2 C1 O1 C8 . . . . -52.41(12) ?
    C23 C1 O1 C8 . . . . 53.15(12) ?
    C9 C8 O1 C1 . . . . -176.06(12) ?
    C7 C8 O1 C1 . . . . 53.18(12) ?
    C26 C8 O1 C1 . . . . -51.92(12) ?
    O4 C27 O5 C28 . . . . -2.1(3) ?
    C26 C27 O5 C28 . . . . 173.95(16) ?
    O2 C24 O3 C25 . . . . 5.0(3) ?
    C23 C24 O3 C25 . . . . -176.13(17) ?
loop_
    _geom_hbond_atom_site_label_D
    _geom_hbond_atom_site_label_H
    _geom_hbond_atom_site_label_A
    _geom_hbond_site_symmetry_A
    _geom_hbond_distance_DH
    _geom_hbond_distance_HA
    _geom_hbond_distance_DA
    _geom_hbond_angle_DHA
    C13 H13C O3 3_655 0.96 2.56 3.461(3) 157
    C28 H28B O3 3_755 0.96 2.52 3.478(3) 173
_iucr_refine_instructions_details
;
TITL BALAKRISHNANBK20 in P2(1)/c
CELL  0.71073   8.9018  25.6357  11.0961   90.000  113.369   90.000
ZERR     4.00   0.0004   0.0008   0.0004    0.000    0.001    0.000
LATT   1
SYMM  - X, 1/2 + Y, 1/2 - Z
SFAC  C    H    O
UNIT  112  96   20
MERG   2
EQIV $1 1-X,-Y,-Z
EQIV $2 2-X,-Y,-Z
HTAB C13 O3_$1
HTAB C28 O3_$2
FMAP   2
PLAN   20
ACTA
BOND   $H
CONF
L.S.  10
WGHT    0.075800    0.472900
EXTI    0.007247
FVAR       0.54591
C8    1    0.771222    0.067946    0.261491    11.00000    0.03939    0.03694 =
         0.03926    0.00327    0.01988    0.00579
C7    1    0.860976    0.107881    0.368663    11.00000    0.04378    0.04037 =
         0.04247   -0.00171    0.02465    0.00348
C6    1    0.967633    0.104145    0.498305    11.00000    0.05130    0.05176 =
         0.04266    0.00096    0.02503    0.00392
AFIX  43
H6    2    0.991891    0.072122    0.541119    11.00000   -1.20000
AFIX   0
C5    1    1.037809    0.150184    0.562869    11.00000    0.05345    0.06665 =
         0.04437   -0.01006    0.02270   -0.00258
AFIX  43
H5    2    1.109878    0.148774    0.650587    11.00000   -1.20000
AFIX   0
C4    1    1.003194    0.197561    0.500202    11.00000    0.05751    0.05334 =
         0.06067   -0.01960    0.03068   -0.00788
AFIX  43
H4    2    1.050459    0.227662    0.546493    11.00000   -1.20000
AFIX   0
C3    1    0.898227    0.201192    0.368191    11.00000    0.05240    0.03908 =
         0.06139   -0.00425    0.03219    0.00284
AFIX  43
H3    2    0.875880    0.233184    0.325151    11.00000   -1.20000
AFIX   0
C2    1    0.829023    0.156088    0.303881    11.00000    0.04029    0.03823 =
         0.04640   -0.00108    0.02526    0.00550
C1    1    0.719148    0.143469    0.159443    11.00000    0.03758    0.03602 =
         0.04650    0.00263    0.02300    0.00271
C16   1    0.609174    0.184773    0.075056    11.00000    0.03985    0.03938 =
         0.04842    0.00412    0.02281    0.00749
C22   1    0.674336    0.228714    0.041566    11.00000    0.04346    0.05318 =
         0.08049    0.02009    0.03086    0.01161
AFIX  43
H22   2    0.787282    0.232848    0.073639    11.00000   -1.20000
AFIX   0
C21   1    0.573163    0.266592   -0.039187    11.00000    0.06271    0.05580 =
         0.08221    0.02748    0.04383    0.01935
AFIX  43
H21   2    0.619320    0.295668   -0.061336    11.00000   -1.20000
AFIX   0
C19   1    0.404740    0.261972   -0.087498    11.00000    0.05580    0.06557 =
         0.04931    0.01407    0.02393    0.02253
C20   1    0.296235    0.302804   -0.178296    11.00000    0.07932    0.10360 =
         0.07412    0.04071    0.02795    0.04014
AFIX  33
H20A  2    0.183639    0.293376   -0.202505    11.00000   -1.50000
H20C  2    0.319098    0.305083   -0.255720    11.00000   -1.50000
H20B  2    0.316858    0.335960   -0.134494    11.00000   -1.50000
AFIX   0
C18   1    0.341039    0.219085   -0.049959    11.00000    0.03974    0.06559 =
         0.06320    0.00463    0.01460    0.01080
AFIX  43
H18   2    0.228063    0.215790   -0.079241    11.00000   -1.20000
AFIX   0
C17   1    0.440149    0.180691    0.030112    11.00000    0.04501    0.04671 =
         0.06024    0.00266    0.02303    0.00313
AFIX  43
H17   2    0.393511    0.152123    0.053854    11.00000   -1.20000
AFIX   0
C9    1    0.711149    0.016467    0.288472    11.00000    0.04240    0.03810 =
         0.04863    0.00574    0.02139    0.00403
C10   1    0.699665    0.004595    0.405198    11.00000    0.06219    0.06123 =
         0.05115    0.00716    0.02481   -0.00809
AFIX  43
H10   2    0.734680    0.028642    0.473552    11.00000   -1.20000
AFIX   0
C11   1    0.636135   -0.043067    0.421990    11.00000    0.06647    0.08415 =
         0.06344    0.02921    0.02195   -0.01311
AFIX  43
H11   2    0.630922   -0.050630    0.502213    11.00000   -1.20000
AFIX   0
C12   1    0.580691   -0.079370    0.322363    11.00000    0.04558    0.05322 =
         0.09071    0.02582    0.01638   -0.00188
C13   1    0.515814   -0.131958    0.341325    11.00000    0.07782    0.07620 =
         0.13786    0.04241    0.01923   -0.02280
AFIX  33
H13A  2    0.520020   -0.134326    0.428952    11.00000   -1.50000
H13B  2    0.581637   -0.159112    0.327637    11.00000   -1.50000
H13C  2    0.404642   -0.135784    0.279412    11.00000   -1.50000
AFIX   0
C14   1    0.588109   -0.066696    0.204998    11.00000    0.06207    0.04789 =
         0.08322   -0.00474    0.02680   -0.00967
AFIX  43
H14   2    0.548788   -0.090192    0.135570    11.00000   -1.20000
AFIX   0
C15   1    0.652883   -0.019670    0.187617    11.00000    0.06483    0.04757 =
         0.05949   -0.00419    0.03063   -0.00694
AFIX  43
H15   2    0.657404   -0.012192    0.107110    11.00000   -1.20000
AFIX   0
C26   1    0.870774    0.068685    0.174152    11.00000    0.03874    0.03557 =
         0.03776   -0.00146    0.01831    0.00299
C27   1    1.011437    0.033660    0.196418    11.00000    0.04326    0.04040 =
         0.03868   -0.00371    0.01653    0.00675
C28   1    1.248559    0.021003    0.152725    11.00000    0.04933    0.07780 =
         0.08997   -0.00383    0.03683    0.01730
AFIX  33
H28A  2    1.299294    0.035550    0.098445    11.00000   -1.50000
H28B  2    1.224887   -0.015192    0.131467    11.00000   -1.50000
H28C  2    1.321345    0.024286    0.243373    11.00000   -1.50000
AFIX   0
C23   1    0.836163    0.113566    0.108858    11.00000    0.03458    0.03764 =
         0.03756   -0.00176    0.01629    0.00121
C24   1    0.910459    0.135551    0.021493    11.00000    0.03636    0.03940 =
         0.04022    0.00027    0.01712    0.00200
C25   1    0.934557    0.125159   -0.179779    11.00000    0.11218    0.08447 =
         0.06560   -0.01080    0.06491   -0.02143
AFIX  33
H25A  2    0.891676    0.103930   -0.257318    11.00000   -1.50000
H25B  2    1.051119    0.120862   -0.138443    11.00000   -1.50000
H25C  2    0.909168    0.161105   -0.203315    11.00000   -1.50000
AFIX   0
O1    3    0.630955    0.099136    0.178565    11.00000    0.03750    0.03792 =
         0.04943    0.00535    0.02184    0.00299
O4    3    1.047507   -0.002145    0.271150    11.00000    0.08056    0.07417 =
         0.08511    0.03598    0.04846    0.03885
O5    3    1.098671    0.048572    0.130045    11.00000    0.05820    0.06475 =
         0.09032    0.02117    0.04946    0.02304
O2    3    0.999912    0.172400    0.047552    11.00000    0.06209    0.05798 =
         0.06550   -0.01161    0.03290   -0.02199
O3    3    0.861778    0.109456   -0.089748    11.00000    0.07329    0.06047 =
         0.04662   -0.01264    0.03489   -0.02156
HKLF 4
REM  BALAKRISHNANBK20 in P2(1)/c
REM R1 =  0.0552 for   4338 Fo > 4sig(Fo)  and  0.0930 for all   6904 data
REM    299 parameters refined using      0 restraints
END
WGHT      0.0754      0.4714
REM Highest difference peak  0.298,  deepest hole -0.171,  1-sigma level  0.039
Q1    1   0.3821  0.3368 -0.1859  11.00000  0.05    0.30
Q2    1   0.9743 -0.0120  0.1848  11.00000  0.05    0.27
Q3    1   0.6124 -0.1562  0.4189  11.00000  0.05    0.26
Q4    1   0.9404  0.0547  0.1801  11.00000  0.05    0.25
Q5    1   0.8326  0.0645  0.2249  11.00000  0.05    0.24
Q6    1   0.4240 -0.1203  0.3922  11.00000  0.05    0.23
Q7    1   0.2295  0.3205 -0.1295  11.00000  0.05    0.23
Q8    1   0.4466 -0.1503  0.2383  11.00000  0.05    0.22
Q9    1   1.3541  0.0499  0.1790  11.00000  0.05    0.22
Q10   1   0.8819  0.1260  0.0761  11.00000  0.05    0.21
Q11   1   0.5689 -0.0533  0.3506  11.00000  0.05    0.21
Q12   1   0.8324  0.0828  0.3353  11.00000  0.05    0.21
Q13   1   1.0788  0.0241  0.2752  11.00000  0.05    0.20
Q14   1   0.7899  0.1302  0.1313  11.00000  0.05    0.20
Q15   1   0.8802  0.1278  0.3376  11.00000  0.05    0.19
Q16   1   1.1453  0.0500  0.2166  11.00000  0.05    0.18
Q17   1   0.7433  0.0429  0.2792  11.00000  0.05    0.18
Q18   1   1.2737 -0.0084  0.2419  11.00000  0.05    0.18
Q19   1   0.8580  0.0869  0.1233  11.00000  0.05    0.18
Q20   1   0.7766  0.1578  0.2287  11.00000  0.05    0.18
;
data_global
_journal_date_recd_electronic     2013-05-01
_journal_date_accepted     2013-05-14
_journal_name_full     'Acta Crystallographica, Section E'
_journal_year     2013
_journal_volume     69
_journal_issue      6
_journal_page_first     o951
_journal_page_last     o951
_journal_paper_category     QO
_journal_paper_doi     10.1107/S1600536813013305
_journal_coeditor_code     IS5270
_publ_contact_author_name     'Pandamangalam R. Seshadri'
_publ_contact_author_address
;
Postgraduate and Research Department of Physics,
Agurchand Manmull Jain College,
Chennai 600 114,
India
;
_publ_contact_author_email     'seshadri_pr@yahoo.com'
_publ_contact_author_fax     ?
_publ_contact_author_phone     '9444225095'
_publ_section_title
;\
Dimethyl
1,8-bis(4-methylphenyl)-11-oxatricyclo[6.2.1.0^2,7^]undeca-2,4,6,9-tetraene-\
9,10-dicarboxylate
;
loop_
    _publ_author_name
    _publ_author_footnote
    _publ_author_address
    'Balakrishnan, B.' ?
;
Department of Physics,
P.T. Lee Chengalvaraya Naicker College of Engineering and Technology,
Kancheepuram 631 502,
India
;
    'Nandakumar, Meganathan' .
;
Department of Organic Chemistry,
University of Madras,
Guindy Campus,
Chennai 600 025,
India
;
    'Seshadri, P. R.' .
;
Postgraduate and Research Department of Physics,
Agurchand Manmull Jain College,
Chennai 600 114,
India
;
    'Mohanakrishnan, Arasambattu K.' .
;
Department of Organic Chemistry,
University of Madras,
Guindy Campus,
Chennai 600 025,
India
;
