# Supplementary material for: Dimethyl 1,8-bis­(4-methyl­phen­yl)-11-oxatri­cyclo­[6.2.1.02,7]undeca-2,4,6,9-tetra­ene-9,10-di­carboxyl­ate
Source: Acta Crystallogr Sect E Struct Rep Online. 2013 May 25;69(Pt 6):o951. doi: 10.1107/S1600536813013305 (PMC3685092; doi:10.1107/S1600536813013305)
Supplement: Supplementary file 2 [file e-69-0o951-Isup2.hkl]

#
# h,k,l, Fc-squared, Fo-squared, sigma(Fo-squared) and status flag
#
data_I
_shelx_title ' BALAKRISHNANBK20 in P2(1)/c'
_shelx_refln_list_code          4
_shelx_F_calc_maximum      206.18
_exptl_crystal_F_000       928.00
_reflns_d_resolution_high  0.7065
 
loop_
 _symmetry_equiv_pos_as_xyz
 'x, y, z'
 '-x, y+1/2, -z+1/2'
 '-x, -y, -z'
 'x, -y-1/2, z-1/2'
 
_cell_length_a     8.9018
_cell_length_b    25.6357
_cell_length_c    11.0961
_cell_angle_alpha  90.000
_cell_angle_beta  113.369
_cell_angle_gamma  90.000
 
_shelx_F_squared_multiplier     1.000
 
loop_
 _refln_index_h
 _refln_index_k
 _refln_index_l
 _refln_F_squared_calc
 _refln_F_squared_meas
 _refln_F_squared_sigma
 _refln_observed_status
   1   0   0     4796.72     4270.89    133.67 o
   2   0   0     3552.63     3635.50     42.39 o
   3   0   0     9701.12     9422.86    108.45 o
   4   0   0     2058.20     2129.31     28.83 o
   5   0   0       98.29      155.57      5.81 o
   6   0   0       18.26       18.33      3.67 o
   7   0   0      544.89      505.99     13.07 o
   8   0   0      107.92      112.28      6.48 o
   9   0   0        5.49        3.15      5.91 o
  10   0   0        3.51        6.51      6.91 o
  11   0   0        1.77        4.46      7.82 o
   1   1   0     5881.05     5344.50    137.28 o
   2   1   0    10295.95    10138.67     79.01 o
   3   1   0      210.78      232.23      2.94 o
   4   1   0        2.56        2.96      1.05 o
   5   1   0      773.26      807.34     10.89 o
   6   1   0       24.15       27.96      2.33 o
   7   1   0       53.94       51.83      3.15 o
   8   1   0       11.94        7.14      2.37 o
   9   1   0        1.02        1.40      3.43 o
  10   1   0       25.36       22.08      5.73 o
  11   1   0        2.30        5.28      9.51 o
   1   2   0     2346.23     2400.91     21.83 o
   2   2   0     1951.90     1998.63     16.80 o
   3   2   0       56.41       72.58      1.71 o
   4   2   0       28.34       45.15      1.70 o
   5   2   0      225.18      273.25      4.78 o
   6   2   0       64.36       62.78      2.93 o
   7   2   0       19.96       13.99      2.48 o
   8   2   0       75.01       74.23      4.32 o
   9   2   0        9.48       10.08      4.27 o
  10   2   0        5.46       13.50      5.92 o
  11   2   0        0.88       -0.36      5.38 o
   1   3   0     5398.43     5509.87     45.64 o
   2   3   0     6799.03     6938.99     59.07 o
   3   3   0      529.92      549.57      6.00 o
   4   3   0       17.25        9.21      1.22 o
   5   3   0      608.82      579.46      7.92 o
   6   3   0        0.60       -1.38      1.38 o
   7   3   0        5.25        1.41      2.96 o
   8   3   0       36.18       42.03      4.20 o
   9   3   0      127.01      114.02      7.04 o
  10   3   0        9.04       11.18      5.39 o
  11   3   0        0.05       -0.95      5.27 o
   0   4   0      487.59      487.82      7.58 o
   1   4   0     7263.00     7105.95     64.17 o
   2   4   0     3745.17     3735.36     33.71 o
   3   4   0     8049.88     8366.32     71.24 o
   4   4   0      523.86      560.65      7.26 o
   5   4   0       40.74       38.96      2.00 o
   6   4   0       93.82       91.34      3.21 o
   7   4   0       16.15       16.19      2.41 o
   8   4   0       34.89       29.03      3.76 o
   9   4   0      104.14       88.01      5.78 o
  10   4   0       10.57        8.72      7.72 o
  11   4   0        3.75       -0.41      5.56 o
   1   5   0     6081.13     6149.43     65.89 o
   2   5   0       27.02       19.14      0.71 o
   3   5   0     2073.71     2066.42     19.40 o
   4   5   0       51.69       54.52      2.22 o
   5   5   0      324.46      303.89      5.11 o
   6   5   0       48.21       34.37      2.31 o
   7   5   0      192.85      188.10      5.27 o
   8   5   0       24.13       23.65      3.70 o
   9   5   0       20.58       21.56      4.07 o
  10   5   0       79.93       93.13     18.66 o
  11   5   0        3.50       -1.76      5.55 o
   0   6   0     1521.23     1479.46     21.56 o
   1   6   0     3249.86     3308.64     35.76 o
   2   6   0       74.12       67.57      1.47 o
   3   6   0     3539.21     3638.14     33.15 o
   4   6   0     4469.19     4723.94     51.71 o
   5   6   0      155.76      135.84      3.74 o
   6   6   0       89.83       83.39      2.89 o
   7   6   0       20.41       18.35      2.31 o
   8   6   0       42.11       41.71      4.68 o
   9   6   0       32.14       38.11      4.55 o
  10   6   0       16.94       16.08      7.30 o
  11   6   0       55.34       60.24      8.56 o
   1   7   0    10532.71    10782.87    124.64 o
   2   7   0      586.88      677.55      7.23 o
   3   7   0     2559.31     2662.80     24.57 o
   4   7   0      332.09      314.12      4.78 o
   5   7   0      147.47      143.16      3.68 o
   6   7   0        3.73        0.93      1.43 o
   7   7   0       82.16       79.94      4.19 o
   8   7   0        5.84        3.90      3.11 o
   9   7   0       98.03       87.07      5.86 o
  10   7   0       11.27       15.91      5.19 o
  11   7   0       11.83       12.20      9.90 o
   0   8   0     1647.23     1647.48     23.81 o
   1   8   0      272.35      267.66      4.13 o
   2   8   0      479.90      496.45      5.55 o
   3   8   0       16.45       22.31      1.26 o
   4   8   0       15.96       17.66      1.61 o
   5   8   0      730.22      699.66      9.05 o
   6   8   0      122.10      106.61      3.33 o
   7   8   0       31.58       37.96      3.45 o
   8   8   0       93.49       81.97      7.56 o
   9   8   0      179.27      195.37      9.37 o
  10   8   0       19.89       19.17      5.03 o
  11   8   0        1.09        4.01      5.38 o
   1   9   0       27.87       27.62      2.73 o
   2   9   0      119.34      115.63      2.06 o
   3   9   0      931.48     1044.64     11.77 o
   4   9   0       57.22       71.82      1.75 o
   5   9   0      198.26      200.32      3.89 o
   6   9   0      795.50      803.47     10.60 o
   7   9   0      165.27      141.24      5.51 o
   8   9   0       61.63       61.97      4.77 o
   9   9   0      268.92      285.94      9.61 o
  10   9   0        5.28        0.19      4.31 o
  11   9   0       13.58       28.83      6.85 o
   0  10   0     1695.47     1700.56     24.62 o
   1  10   0      197.40      219.12      3.14 o
   2  10   0       77.92       87.10      1.64 o
   3  10   0      558.62      609.42      7.47 o
   4  10   0       90.67       69.69      2.35 o
   5  10   0        0.09       -0.08      1.15 o
   6  10   0      192.86      204.50      4.62 o
   7  10   0        8.26        5.72      2.69 o
   8  10   0       15.83       13.19      3.56 o
   9  10   0        1.69        7.27      3.65 o
  10  10   0        8.18       10.34      4.85 o
  11  10   0        1.76       -1.91      7.75 o
   1  11   0      133.80      175.95      2.46 o
   2  11   0      200.78      162.42      2.56 o
   3  11   0     3728.77     4021.76     41.11 o
   4  11   0        4.42        2.11      1.72 o
   5  11   0       27.04       40.57      2.30 o
   6  11   0        1.44       -2.01      2.01 o
   7  11   0        2.16        6.70      3.00 o
   8  11   0      168.97      153.08      7.46 o
   9  11   0        1.07        5.81      3.51 o
  10  11   0        0.53        0.57      3.76 o
   0  12   0       27.94        8.23      0.92 o
   1  12   0      908.10      923.34      9.31 o
   2  12   0       16.54       20.52      1.34 o
   3  12   0      160.93      172.63      3.36 o
   4  12   0       96.90      120.63      2.91 o
   5  12   0      724.63      766.87     10.68 o
   6  12   0       41.53       40.99      3.23 o
   7  12   0       73.89       66.54      4.66 o
   8  12   0       31.26       23.82      3.58 o
   9  12   0        8.80        9.00      3.82 o
  10  12   0        0.40       -3.62      7.42 o
   1  13   0      118.94      129.93      4.01 o
   2  13   0      139.45      170.10      3.05 o
   3  13   0      132.16      150.78      2.88 o
   4  13   0        2.61        4.04      1.22 o
   5  13   0      178.87      188.64      4.37 o
   6  13   0        5.16        2.81      2.21 o
   7  13   0       66.12       79.25      7.16 o
   8  13   0       65.94       56.25      4.45 o
   9  13   0       15.51       13.69      3.99 o
  10  13   0        1.61       -0.12      4.70 o
   0  14   0       15.01       13.50      1.11 o
   1  14   0       77.71       81.37      1.76 o
   2  14   0      559.67      645.79      9.53 o
   3  14   0       10.60        9.03      1.04 o
   4  14   0      177.18      187.74      3.71 o
   5  14   0      522.76      506.28      8.67 o
   6  14   0      249.63      267.06     10.64 o
   7  14   0       49.36       43.84      4.82 o
   8  14   0       93.16       86.71      5.10 o
   9  14   0        3.31        6.47      4.23 o
  10  14   0        4.14       -1.72      4.63 o
   1  15   0        9.97       12.09      0.90 o
   2  15   0       41.67       48.27      2.90 o
   3  15   0      163.83      215.21      3.98 o
   4  15   0      108.47       84.68      2.59 o
   5  15   0       33.98       33.98      2.54 o
   6  15   0      137.24      141.12      5.27 o
   7  15   0        1.69        1.34      2.56 o
   8  15   0       10.12        9.64      3.69 o
   9  15   0       57.37       58.56      6.35 o
  10  15   0        9.19        6.73      5.08 o
   0  16   0      178.60      208.15      3.73 o
   1  16   0        3.66        5.09      0.92 o
   2  16   0      171.21      163.66      2.83 o
   3  16   0      423.68      428.97      6.89 o
   4  16   0        0.11       -0.56      1.35 o
   5  16   0       44.44       43.77      3.07 o
   6  16   0      196.11      196.09      6.11 o
   7  16   0       15.14       12.37      3.53 o
   8  16   0        1.43       -0.77      3.21 o
   9  16   0        0.71        1.12      4.21 o
  10  16   0       14.00       10.36      5.24 o
   1  17   0        6.58        0.97      1.06 o
   2  17   0      259.69      249.04      4.41 o
   3  17   0       36.15       32.22      1.88 o
   4  17   0      562.80      518.72      8.36 o
   5  17   0      147.86      124.98      4.56 o
   6  17   0        8.40       15.37      2.77 o
   7  17   0       37.95       45.90      6.00 o
   8  17   0       35.05       24.82      4.74 o
   9  17   0       12.25       13.77      4.88 o
  10  17   0        0.22        3.89      5.53 o
   0  18   0      199.72      231.30      4.12 o
   1  18   0      371.39      363.22      5.17 o
   2  18   0       11.19       10.54      1.05 o
   3  18   0      114.42       97.54      2.67 o
   4  18   0      247.65      249.65      5.19 o
   5  18   0        9.19        8.51      2.22 o
   6  18   0      204.49      185.52      6.75 o
   7  18   0        1.98        0.15      3.27 o
   8  18   0        4.68        2.96      4.21 o
   9  18   0        0.46        2.39      7.00 o
  10  18   0       47.60       62.18      7.22 o
   1  19   0      118.13      125.42      2.70 o
   2  19   0      291.71      305.52      4.87 o
   3  19   0       24.23       20.15      1.81 o
   4  19   0        3.74        3.77      1.78 o
   5  19   0        0.48       -0.60      2.55 o
   6  19   0        6.66        2.12      2.99 o
   7  19   0       58.96       58.88      5.29 o
   8  19   0       44.28       45.73      5.84 o
   9  19   0        5.59        1.81      4.46 o
   0  20   0       15.73       16.40      1.67 o
   1  20   0      525.47      484.36      6.62 o
   2  20   0        0.08        2.41      1.41 o
   3  20   0        4.84        9.64      2.48 o
   4  20   0       61.71       57.64      6.96 o
   5  20   0       78.55       66.42      7.12 o
   6  20   0        1.82        3.04      3.06 o
   7  20   0       11.46        8.88      3.70 o
   8  20   0        1.21       -3.73      3.79 o
   9  20   0       43.53       51.05      6.70 o
   1  21   0      319.09      314.35      5.22 o
   2  21   0      142.98      142.86      3.69 o
   3  21   0       12.25       11.47      1.87 o
   4  21   0       69.79       75.44      4.37 o
   5  21   0       23.85       21.31      4.23 o
   6  21   0       40.81       39.42      4.22 o
   7  21   0       33.30       31.66      4.57 o
   8  21   0       25.58       23.06      4.76 o
   9  21   0       24.82       31.96      7.25 o
   0  22   0       32.00       26.12      3.78 o
   1  22   0      354.67      352.82      6.23 o
   2  22   0      277.19      254.11      5.24 o
   3  22   0      325.30      318.25      8.36 o
   4  22   0        1.42        3.71      2.35 o
   5  22   0       25.02       25.10      3.56 o
   6  22   0       73.46       69.94      5.18 o
   7  22   0       69.56       63.80      5.54 o
   8  22   0       36.88       40.94      5.54 o
   9  22   0        0.38        1.48      6.71 o
   1  23   0       78.82       84.92      2.99 o
   2  23   0      555.36      554.22     11.17 o
   3  23   0        0.10        2.93      2.20 o
   4  23   0      157.24      149.75      6.99 o
   5  23   0       12.64       21.71      3.46 o
   6  23   0       30.26       33.42      7.88 o
   7  23   0        3.58        6.59      5.16 o
   8  23   0       51.62       63.92      6.23 o
   0  24   0      691.85      630.62     22.68 o
   1  24   0      114.80      122.39      3.93 o
   2  24   0      167.56      172.13      5.72 o
   3  24   0        5.37        1.98      4.63 o
   4  24   0       51.65       44.17      3.73 o
   5  24   0        4.26       12.75      3.19 o
   6  24   0        0.04        3.20      3.27 o
   7  24   0       25.38       24.52      4.48 o
   8  24   0        8.05        6.03      4.31 o
   1  25   0      252.27      240.44      5.51 o
   2  25   0      121.79      102.47      5.10 o
   3  25   0        0.06        1.55      2.19 o
   4  25   0       63.97       74.09      5.51 o
   5  25   0      104.28      117.00      5.85 o
   6  25   0       10.10       14.67      3.67 o
   7  25   0        3.09        1.86      3.84 o
   8  25   0        0.09        1.72      4.20 o
   0  26   0       54.22       57.45      6.44 o
   1  26   0       43.24       44.16      2.37 o
   2  26   0        2.86        3.07      2.77 o
   3  26   0       37.46       38.27      4.36 o
   4  26   0        9.32        6.75      3.58 o
   5  26   0       47.35       42.35      4.30 o
   6  26   0       16.00       11.91      6.56 o
   7  26   0       26.42       30.93      4.84 o
   8  26   0       19.80       23.82      5.22 o
   1  27   0       11.39       12.57      2.54 o
   2  27   0       38.45       38.37      3.22 o
   3  27   0       20.62       24.66      3.21 o
   4  27   0       32.07       28.44      5.20 o
   5  27   0        3.12        1.57      3.05 o
   6  27   0        6.58        4.10      4.28 o
   7  27   0       51.76       52.92      5.62 o
   0  28   0      105.09       97.36      8.29 o
   1  28   0       35.93       36.71      4.19 o
   2  28   0        8.76        6.43      2.69 o
   3  28   0        1.70        2.63      2.49 o
   4  28   0        0.02        0.13      2.94 o
   5  28   0       13.07       14.04      3.61 o
   6  28   0        0.31        2.53      3.67 o
   7  28   0        6.05        2.81      6.19 o
   1  29   0        1.90        0.85      2.91 o
   2  29   0       10.08       11.15      2.62 o
   3  29   0       59.37       60.02      4.16 o
   4  29   0        2.87        6.06      3.07 o
   5  29   0        4.18        2.74      3.22 o
   6  29   0        3.74        2.81      3.69 o
   0  30   0       66.35       60.88      7.32 o
   1  30   0       53.54       46.82      4.65 o
   2  30   0       61.95       70.53      3.93 o
   3  30   0        7.62        4.94      2.67 o
   4  30   0        1.92        4.29      3.08 o
   5  30   0        0.05       -1.02      3.16 o
   6  30   0        3.95        2.31      3.69 o
   1  31   0       63.42       64.70      5.44 o
   2  31   0       22.07       22.25      2.72 o
   3  31   0        8.07        4.33      2.72 o
   4  31   0       33.63       46.84      5.83 o
   5  31   0        0.71       -4.61      4.61 o
   6  31   0       20.48       17.99      5.77 o
   0  32   0       48.05       52.18      7.52 o
   1  32   0        9.93       10.17      4.45 o
   2  32   0        0.74       -0.35      3.66 o
   3  32   0        0.52       -2.54      2.54 o
   4  32   0        0.86       -0.44      3.01 o
   5  32   0       27.23       19.46      4.04 o
   1  33   0        4.65        6.20      3.82 o
   2  33   0        2.34        3.85      4.51 o
   3  33   0        1.65        4.98      2.87 o
   4  33   0        1.47       -0.67      3.03 o
   0  34   0        9.10        3.66      5.57 o
   1  34   0        0.11       -2.27      5.91 o
   2  34   0        3.94        3.73      3.85 o
   3  34   0        0.54       -2.23      2.64 o
   4  34   0       21.24       13.89      9.40 o
   1  35   0        2.84        6.20      4.13 o
   2  35   0        7.64        4.00      7.11 o
   3  35   0        5.65       -1.88      7.78 o
   0  36   0       13.22        7.32      6.61 o
   1  36   0       23.97       19.58      4.96 o
 -11   1   1       11.47       10.58      5.65 o
 -10   1   1        4.93        1.50      4.43 o
  -9   1   1       13.99        4.90      2.86 o
  -8   1   1        0.50        3.81      2.48 o
  -7   1   1        5.83        1.42      1.91 o
  -6   1   1        2.63        4.34      1.65 o
  -5   1   1      747.93      751.41     10.97 o
  -4   1   1        9.41        7.92      1.16 o
  -3   1   1      612.23      634.67      6.12 o
  -2   1   1     6263.96     6340.91     49.66 o
  -1   1   1     5635.24     5182.97     79.96 o
   0   1   1     1739.38     1208.31     44.90 o
   1   1   1    14940.90    15310.00    124.15 o
   2   1   1     7509.78     7281.08     61.94 o
   3   1   1      416.92      400.69      5.39 o
   4   1   1     2402.15     2294.58     24.51 o
   5   1   1      785.70      805.55     11.01 o
   6   1   1      113.12      119.39      3.71 o
   7   1   1       13.79        9.02      2.31 o
   8   1   1       85.04       81.62      4.60 o
   9   1   1        8.23        6.98      8.00 o
  10   1   1        1.88       15.09      5.46 o
  11   1   1       12.40       20.51      6.73 o
 -11   2   1       31.47       45.00      8.24 o
 -10   2   1       39.71       32.57      6.21 o
  -9   2   1        7.30        4.88      3.20 o
  -8   2   1      175.52      158.21      5.14 o
  -7   2   1        3.37       -0.96      2.02 o
  -6   2   1      133.99      140.93      4.06 o
  -5   2   1      279.77      285.44      5.12 o
  -4   2   1       13.35       22.52      1.50 o
  -3   2   1      449.53      388.26      4.14 o
  -2   2   1     7098.92     7182.45     56.16 o
  -1   2   1     9978.83     9947.10     80.88 o
   0   2   1     6477.31     6302.84     76.98 o
   1   2   1       15.35       13.67      0.53 o
   2   2   1     6471.27     6429.22     54.80 o
   3   2   1      177.01      181.21      3.20 o
   4   2   1      335.80      381.77      6.01 o
   5   2   1      112.09      110.34      3.09 o
   6   2   1       15.09       19.44      2.12 o
   7   2   1       92.72       84.74      3.62 o
   8   2   1       21.92       24.63      3.81 o
   9   2   1        2.14       -1.33      4.14 o
  10   2   1       22.94       39.85      6.99 o
  11   2   1        4.77        4.17      5.76 o
 -11   3   1       13.51        9.92      7.03 o
 -10   3   1       26.21       15.28      5.70 o
  -9   3   1       42.13       33.80      4.27 o
  -8   3   1       54.13       54.41      5.40 o
  -7   3   1       10.47        8.73      2.09 o
  -6   3   1       97.71       84.81      3.26 o
  -5   3   1      124.62      107.70      3.09 o
  -4   3   1      149.50      179.62      3.55 o
  -3   3   1       15.37       10.24      0.75 o
  -2   3   1     9049.06     9094.51     70.92 o
  -1   3   1     3452.70     3446.51     34.34 o
   0   3   1     1596.36     1685.32     17.39 o
   1   3   1      817.13      864.75      7.52 o
   2   3   1     1630.68     1866.66     17.36 o
   3   3   1     2192.57     2128.74     22.40 o
   4   3   1      315.61      297.63      5.05 o
   5   3   1       93.89       73.90      2.70 o
   6   3   1      117.90      120.43      3.76 o
   7   3   1        6.33        3.72      2.01 o
   8   3   1        0.65        2.94      2.97 o
   9   3   1        9.56       14.61      5.08 o
  10   3   1        3.68       10.46      5.62 o
  11   3   1        3.94        5.46      6.01 o
 -11   4   1       30.05       53.99      7.89 o
 -10   4   1       10.23       10.02      4.30 o
  -9   4   1       43.75       39.10      4.34 o
  -8   4   1       33.37       31.66      3.36 o
  -7   4   1       85.51       78.75      3.52 o
  -6   4   1       19.19       14.40      1.95 o
  -5   4   1     1026.79     1031.79     13.13 o
  -4   4   1      425.97      473.37      6.33 o
  -3   4   1        0.19        0.45      0.65 o
  -2   4   1      902.44      846.99      7.24 o
  -1   4   1     3824.74     3702.27     33.28 o
   0   4   1      361.35      366.93      6.71 o
   1   4   1     4459.32     4518.43     40.76 o
   2   4   1        2.54       -0.44      0.54 o
   3   4   1      614.87      654.07      8.48 o
   4   4   1     1398.72     1370.37     17.75 o
   5   4   1       32.03       24.16      1.90 o
   6   4   1       67.01       73.60      3.08 o
   7   4   1       67.33       65.31      4.64 o
   8   4   1      236.74      216.34      7.74 o
   9   4   1       13.92       14.41      9.38 o
  10   4   1       12.01       17.90      6.26 o
  11   4   1        6.79       10.34      6.36 o
 -11   5   1       32.29       47.41      7.78 o
 -10   5   1       10.10        7.74      5.17 o
  -9   5   1      142.69      149.32      6.87 o
  -8   5   1       27.22       24.59      3.18 o
  -7   5   1       84.91       74.15      3.40 o
  -6   5   1      342.99      312.42      6.25 o
  -5   5   1     1032.92     1105.26     13.06 o
  -4   5   1       36.24       32.13      2.72 o
  -3   5   1     1516.87     1457.16     12.77 o
  -2   5   1      286.29      353.07      3.72 o
  -1   5   1       19.80       20.53      0.59 o
   0   5   1      294.64      283.56      3.86 o
   1   5   1     4831.50     4953.38     53.14 o
   2   5   1      480.08      486.00      5.16 o
   3   5   1       63.25       71.68      2.60 o
   4   5   1     1381.36     1417.50     18.38 o
   5   5   1        6.58        9.04      1.57 o
   6   5   1       28.05       25.54      2.31 o
   7   5   1        7.19        7.15      2.34 o
   8   5   1       24.14       26.99      5.86 o
   9   5   1        0.23       -3.63      3.63 o
  10   5   1       27.82       31.30      6.85 o
  11   5   1        1.70       -1.54      5.80 o
 -11   6   1        1.36        9.64      6.04 o
 -10   6   1       83.78       79.88      6.75 o
  -9   6   1       96.76      101.81      8.17 o
  -8   6   1      144.83      133.21      6.02 o
  -7   6   1       58.44       59.61      3.17 o
  -6   6   1        0.02        1.92      1.49 o
  -5   6   1     1026.40     1007.66     12.11 o
  -4   6   1      240.30      254.49      4.14 o
  -3   6   1     1203.79     1123.52     11.07 o
  -2   6   1      284.88      322.73      5.03 o
  -1   6   1        5.40        7.47      0.36 o
   0   6   1     7544.23     7234.54     84.68 o
   1   6   1    10506.89    10407.72    110.73 o
   2   6   1     3848.40     3959.34     40.14 o
   3   6   1      200.85      173.26      3.09 o
   4   6   1      730.54      779.32     11.12 o
   5   6   1      176.11      176.81      5.70 o
   6   6   1      531.80      508.25      8.12 o
   7   6   1        0.04       -2.23      2.25 o
   8   6   1        5.64        3.24      2.84 o
   9   6   1        6.46        7.99      4.54 o
  10   6   1        2.90       -0.23      5.17 o
  11   6   1       17.20       22.13      9.82 o
 -11   7   1        2.74       11.70      5.82 o
 -10   7   1      194.32      193.16     18.54 o
  -9   7   1       15.59       13.96      3.80 o
  -8   7   1       16.25       17.72      3.33 o
  -7   7   1       35.48       33.09      2.67 o
  -6   7   1       17.98       19.78      1.95 o
  -5   7   1      714.70      692.80      8.97 o
  -4   7   1       40.71       42.26      2.48 o
  -3   7   1     2174.14     2327.52     20.63 o
  -2   7   1     1149.23     1166.58      9.70 o
  -1   7   1     1480.15     1464.35     11.83 o
   0   7   1      121.99       85.19      1.71 o
   1   7   1      293.87      324.44      4.38 o
   2   7   1      160.52      185.66      3.11 o
   3   7   1     1767.39     1907.87     18.92 o
   4   7   1      345.25      433.97      6.40 o
   5   7   1       13.91        6.05      1.52 o
   6   7   1      989.63      962.63     13.38 o
   7   7   1      272.04      272.46      7.49 o
   8   7   1       62.68       66.97      4.62 o
   9   7   1       12.66       14.89      4.57 o
  10   7   1       19.13       21.75      6.44 o
  11   7   1       24.11       21.92      7.65 o
 -11   8   1       16.96       15.60     11.27 o
 -10   8   1       26.41       27.95      4.64 o
  -9   8   1        0.00       -2.97      3.17 o
  -8   8   1       34.67       24.62      5.53 o
  -7   8   1      289.53      241.74      6.64 o
  -6   8   1        1.79        4.86      1.46 o
  -5   8   1       60.46       82.92      2.81 o
  -4   8   1     1864.57     1849.26     18.85 o
  -3   8   1      186.91      237.31      2.88 o
  -2   8   1       21.03       33.96      0.86 o
  -1   8   1       73.64       73.27      0.97 o
   0   8   1       65.62       56.71      1.48 o
   1   8   1     1861.41     1820.21     21.92 o
   2   8   1       42.16       43.65      1.81 o
   3   8   1      172.46      169.05      3.26 o
   4   8   1      225.08      257.32      4.43 o
   5   8   1      128.94      120.34      3.32 o
   6   8   1      120.82      119.38      3.77 o
   7   8   1      126.07      119.57      5.73 o
   8   8   1        9.15        8.15      3.57 o
   9   8   1       11.22        4.03      3.55 o
  10   8   1        9.00        8.44      5.82 o
 -11   9   1        0.28        0.02      4.70 o
 -10   9   1       22.74       17.05      4.36 o
  -9   9   1        1.97        3.03      3.48 o
  -8   9   1       11.63       12.32      4.39 o
  -7   9   1      461.53      446.83     10.65 o
  -6   9   1      867.23      810.59     10.61 o
  -5   9   1      295.75      349.81      5.70 o
  -4   9   1     1842.64     1886.41     17.29 o
  -3   9   1        1.28        6.77      0.65 o
  -2   9   1     1241.75     1366.86     12.90 o
  -1   9   1      211.14      224.85      2.75 o
   0   9   1      549.67      513.07     12.26 o
   1   9   1      208.61      195.68      3.46 o
   2   9   1     5689.93     6147.80     61.82 o
   3   9   1       45.78       26.35      1.32 o
   4   9   1       31.10       35.07      2.57 o
   5   9   1      581.67      578.55      8.32 o
   6   9   1       63.04       56.01      3.58 o
   7   9   1      176.06      187.04      6.80 o
   8   9   1       43.66       47.18      4.74 o
   9   9   1        0.49       -1.90      3.46 o
  10   9   1       67.71       55.88      6.56 o
 -11  10   1        0.06        6.99      6.15 o
 -10  10   1        0.26        1.21      3.62 o
  -9  10   1       78.55       68.98      6.31 o
  -8  10   1       67.92       72.48      5.43 o
  -7  10   1      452.96      452.01     10.85 o
  -6  10   1      439.28      429.79      6.72 o
  -5  10   1        3.53        3.85      1.29 o
  -4  10   1        0.50       -0.18      0.83 o
  -3  10   1      317.41      346.07      4.27 o
  -2  10   1      248.98      270.72      3.68 o
  -1  10   1      303.76      337.40      3.86 o
   0  10   1       12.34       21.83      0.91 o
   1  10   1      154.12      130.27      5.10 o
   2  10   1      734.52      733.58      8.38 o
   3  10   1        6.60       12.62      1.09 o
   4  10   1      202.48      195.47      4.25 o
   5  10   1        1.08        4.38      1.66 o
   6  10   1       32.06       25.11      2.96 o
   7  10   1       78.28       72.19      4.37 o
   8  10   1        7.20        5.13      3.09 o
   9  10   1        0.01        3.39      3.64 o
  10  10   1       28.58       27.25      5.55 o
 -11  11   1       11.05       14.66      6.42 o
 -10  11   1        3.22        8.06      4.00 o
  -9  11   1        5.94        8.14      3.74 o
  -8  11   1       22.16       20.72      3.58 o
  -7  11   1      243.23      252.09      7.80 o
  -6  11   1       55.20       51.36      2.08 o
  -5  11   1     2276.62     2321.54     25.03 o
  -4  11   1        2.25        2.01      1.06 o
  -3  11   1      951.93     1088.38     10.89 o
  -2  11   1     2116.81     2373.46     24.45 o
  -1  11   1     3280.26     3341.06     31.83 o
   0  11   1        0.05       -0.56      0.56 o
   1  11   1     1482.25     1605.70     27.97 o
   2  11   1      336.39      393.16      6.07 o
   3  11   1       20.72       34.67      1.58 o
   4  11   1       48.35       43.68      3.34 o
   5  11   1      472.18      434.06      7.68 o
   6  11   1        1.30       -2.08      2.08 o
   7  11   1       31.64       32.67      3.52 o
   8  11   1       43.53       37.07      4.55 o
   9  11   1       11.45        6.82      3.93 o
  10  11   1        2.08        6.38      9.60 o
 -11  12   1        4.77        9.48      6.26 o
 -10  12   1       11.28        5.41      4.59 o
  -9  12   1       15.59       19.77      4.77 o
  -8  12   1        6.99        1.82      2.82 o
  -7  12   1       17.38       17.82      3.29 o
  -6  12   1       64.82       56.17      3.47 o
  -5  12   1      222.34      245.53      4.95 o
  -4  12   1      526.81      510.46      6.55 o
  -3  12   1      706.23      690.24      7.70 o
  -2  12   1       94.30      121.37      4.11 o
  -1  12   1     1263.50     1348.37     13.34 o
   0  12   1      480.94      452.28      5.61 o
   2  12   1      274.48      345.24      6.40 o
   3  12   1      277.00      295.37      5.43 o
   4  12   1      309.45      316.43      5.71 o
   5  12   1      493.17      484.59      8.26 o
   6  12   1       64.07       68.43      4.16 o
   7  12   1       36.39       40.64      3.74 o
   8  12   1        0.01        2.66      2.89 o
   9  12   1       17.25        8.94      5.12 o
  10  12   1       15.01       19.43      6.49 o
 -11  13   1        0.60        3.93      5.83 o
 -10  13   1        7.56        1.87      4.54 o
  -9  13   1      109.33      102.91      6.25 o
  -8  13   1       15.71       12.35      4.58 o
  -7  13   1       83.36       83.38      4.41 o
  -6  13   1      555.83      509.29     10.14 o
  -5  13   1      380.83      352.22      6.14 o
  -4  13   1      100.47      119.36      3.78 o
  -3  13   1      764.79      843.71      8.76 o
  -2  13   1      127.34      152.15      2.28 o
  -1  13   1     1185.38     1143.74     11.49 o
   0  13   1      566.30      506.59      5.75 o
   1  13   1     1367.05     1456.26     25.82 o
   2  13   1      202.95      203.77      4.55 o
   3  13   1      119.28      120.47      2.57 o
   4  13   1       25.14       31.31      2.39 o
   5  13   1       22.91       21.20      2.83 o
   6  13   1        2.19       -1.17      2.28 o
   7  13   1       20.40       24.82      3.36 o
   8  13   1       73.59       78.28      7.42 o
   9  13   1        7.18        1.91      4.18 o
  10  13   1        7.42       18.49      6.56 o
 -10  14   1        7.21        9.72      4.63 o
  -9  14   1       84.91       96.42      7.84 o
  -8  14   1       29.13       33.00      4.05 o
  -7  14   1        7.74        8.12      2.74 o
  -6  14   1        0.36       -0.60      2.38 o
  -5  14   1       48.72       54.32      2.53 o
  -4  14   1      212.42      210.39      3.68 o
  -3  14   1       61.35       75.49      2.44 o
  -2  14   1        1.43        7.05      0.75 o
  -1  14   1      752.79      778.03      8.13 o
   0  14   1      122.11      111.86      2.27 o
   1  14   1        1.51        3.10      1.40 o
   2  14   1       77.05       63.27      2.62 o
   3  14   1       17.34       27.17      1.56 o
   4  14   1       37.06       35.01      2.23 o
   5  14   1       15.16       21.91      2.46 o
   6  14   1       27.58       21.26      2.99 o
   7  14   1       24.49       25.52      3.37 o
   8  14   1        3.66        8.74      3.14 o
   9  14   1        5.63       -3.47      3.47 o
  10  14   1        6.00       13.54      6.81 o
 -10  15   1       44.47       42.58      6.35 o
  -9  15   1        6.39       11.11      6.35 o
  -8  15   1        7.62        1.66      4.61 o
  -7  15   1       72.58       54.91      5.65 o
  -6  15   1       26.55       25.36      2.98 o
  -5  15   1      153.39      145.16      4.22 o
  -4  15   1       49.61       46.00      1.84 o
  -3  15   1      273.63      299.19      4.38 o
  -2  15   1       45.81       52.66      1.36 o
  -1  15   1      193.73      230.14      3.07 o
   0  15   1      366.03      320.81      4.37 o
   1  15   1        9.05        8.95      1.27 o
   2  15   1       14.97       19.81      1.81 o
   3  15   1      398.44      410.52      6.16 o
   4  15   1      387.80      425.92      7.89 o
   5  15   1      158.68      152.31      5.66 o
   6  15   1      465.23      456.73      9.83 o
   7  15   1       70.81       62.07      4.96 o
   8  15   1        7.48        3.21      3.58 o
   9  15   1       28.43       30.55      5.06 o
  10  15   1       11.71        6.05      6.98 o
 -10  16   1        8.47       17.65      5.36 o
  -9  16   1        2.58        4.39      4.10 o
  -8  16   1        1.77       -2.86      3.37 o
  -7  16   1        0.36       -2.31      2.64 o
  -6  16   1      147.04      146.66      5.25 o
  -5  16   1        3.39        0.98      1.66 o
  -4  16   1      288.18      300.75      4.63 o
  -3  16   1      126.34      112.33      2.55 o
  -2  16   1      323.98      350.46      4.43 o
  -1  16   1        4.43        7.09      0.79 o
   0  16   1      149.06      187.17      4.11 o
   1  16   1      423.56      430.08      7.17 o
   2  16   1     1894.61     1885.81     46.74 o
   3  16   1      230.87      229.88      4.62 o
   4  16   1      133.69      149.36      5.68 o
   5  16   1     1184.63     1097.26     17.55 o
   6  16   1        3.76        6.06      2.59 o
   7  16   1        1.42       -0.30      3.09 o
   8  16   1        0.01        0.62      3.48 o
   9  16   1        0.20        1.72      4.33 o
  10  16   1        1.01       10.11      5.87 o
 -10  17   1       10.98       19.44      5.56 o
  -9  17   1        0.18       -3.64      3.64 o
  -8  17   1        0.02       -3.41      3.41 o
  -7  17   1       32.17       34.94      6.91 o
  -6  17   1      123.61      114.86      6.00 o
  -5  17   1       95.33       75.86      3.56 o
  -4  17   1       34.34       27.86      1.78 o
  -3  17   1      166.01      149.16      2.82 o
  -2  17   1      269.87      250.95      3.52 o
  -1  17   1      723.81      735.19      7.88 o
   0  17   1      440.74      418.73      6.08 o
   1  17   1      256.97      250.49      4.89 o
   2  17   1       71.77       86.98     13.40 o
   3  17   1      312.74      281.44      5.12 o
   4  17   1       97.93      109.03      3.73 o
   5  17   1       20.93       26.34      2.87 o
   6  17   1       23.06       28.08      3.74 o
   7  17   1        7.88        5.97      3.32 o
   8  17   1        2.02        0.78      3.92 o
   9  17   1       11.01       12.05      4.84 o
 -10  18   1        0.53        1.63      4.85 o
  -9  18   1        3.28        3.93      4.45 o
  -8  18   1        2.58        1.39      3.68 o
  -7  18   1        8.64       10.01      3.58 o
  -6  18   1       12.97       14.37      3.47 o
  -5  18   1       94.89       83.24      5.69 o
  -4  18   1      170.34      167.05      4.62 o
  -3  18   1        6.22        2.94      1.08 o
  -2  18   1       20.45       23.06      1.46 o
  -1  18   1        5.91       11.95      1.58 o
   0  18   1      128.99      127.41      2.88 o
   1  18   1       19.97       27.28      1.88 o
   2  18   1     1063.65     1100.05     18.16 o
   3  18   1      189.87      195.80      4.09 o
   4  18   1        1.20        0.88      1.80 o
   5  18   1        0.04        0.52      2.11 o
   6  18   1       40.96       36.05      3.89 o
   7  18   1        6.87        3.23      3.74 o
   8  18   1        3.31        4.93      3.96 o
   9  18   1       27.12       26.93      5.65 o
 -10  19   1        5.34       14.25      5.41 o
  -9  19   1        4.79        0.78      4.09 o
  -8  19   1        1.90       -1.06      3.63 o
  -7  19   1       10.92       10.11      3.62 o
  -6  19   1        7.26        9.95      4.99 o
  -5  19   1      113.70       95.59      5.13 o
  -4  19   1        2.26        6.54      1.87 o
  -3  19   1       26.76       26.06      1.41 o
  -2  19   1        9.40       10.11      1.27 o
  -1  19   1      225.15      210.69      3.06 o
   0  19   1      193.39      200.73      3.71 o
   1  19   1      129.01      140.07      2.94 o
   2  19   1        8.41       16.70      6.22 o
   3  19   1      302.78      258.44      7.50 o
   4  19   1       86.16       90.47      3.84 o
   5  19   1       45.19       40.07      5.05 o
   6  19   1        3.70       11.41      3.40 o
   7  19   1        7.97        4.26      3.76 o
   8  19   1        1.90       -1.17      3.79 o
   9  19   1        5.88        6.69      4.74 o
  -9  20   1        0.58        4.61      4.36 o
  -8  20   1        0.67        3.59      8.99 o
  -7  20   1       13.94       10.94      3.68 o
  -6  20   1       18.23       15.37      3.53 o
  -5  20   1       40.01       48.78      5.90 o
  -4  20   1      180.70      181.79      6.38 o
  -3  20   1      560.54      527.62      8.06 o
  -2  20   1        0.08       -0.01      1.09 o
  -1  20   1       61.12       75.03      1.79 o
   0  20   1        3.71        4.23      1.17 o
   1  20   1      360.21      348.76      5.57 o
   2  20   1      651.02      634.43      9.98 o
   3  20   1      201.71      191.73      4.80 o
   4  20   1      151.27      135.42      5.53 o
   5  20   1       32.30       33.78      3.77 o
   6  20   1       32.99       29.53      4.10 o
   7  20   1        6.42        8.78      3.95 o
   8  20   1        0.50       -3.82      3.82 o
   9  20   1        3.84       10.08      4.89 o
  -9  21   1       16.19       20.32      7.60 o
  -8  21   1        0.39        0.62      3.90 o
  -7  21   1       29.87       23.27      4.24 o
  -6  21   1      106.06      101.68      5.83 o
  -5  21   1       86.36       96.37      5.24 o
  -4  21   1       48.68       49.92      5.73 o
  -3  21   1        3.01        2.73      1.61 o
  -2  21   1       30.05       28.08      2.04 o
  -1  21   1        0.20        1.63      1.24 o
   0  21   1      207.11      217.99      4.50 o
   1  21   1      158.38      162.66      4.93 o
   2  21   1      211.03      184.90      6.95 o
   3  21   1      124.46      116.57      3.97 o
   4  21   1        1.16        0.56      2.21 o
   5  21   1       39.71       32.60      3.77 o
   6  21   1       45.16       45.09      4.75 o
   7  21   1       21.99       26.43      4.59 o
   8  21   1        0.74        1.36      3.90 o
   9  21   1        0.02       -6.15      9.24 o
  -9  22   1       11.78       11.30      4.96 o
  -8  22   1        0.02       -1.86      3.76 o
  -7  22   1        0.03       -3.29      3.29 o
  -6  22   1        1.01        1.49      2.99 o
  -5  22   1       78.98       60.61      4.46 o
  -4  22   1       31.23       34.63      3.44 o
  -3  22   1       15.40       12.63      2.67 o
  -2  22   1      383.49      401.43      7.10 o
  -1  22   1      122.32      134.72      3.41 o
   0  22   1      394.24      365.26      7.10 o
   1  22   1      249.23      225.79      5.07 o
   2  22   1       26.77       20.31      1.83 o
   3  22   1        0.01       -1.44      1.44 o
   4  22   1      184.47      162.02      6.05 o
   5  22   1       20.24       29.81      3.79 o
   6  22   1       57.58       58.29      4.92 o
   7  22   1        0.11        1.04      3.53 o
   8  22   1        3.47        0.22      4.25 o
  -9  23   1       31.75       32.99      5.77 o
  -8  23   1        0.04       -1.17      3.83 o
  -7  23   1        8.57       10.89      3.85 o
  -6  23   1        1.83        0.74      2.99 o
  -5  23   1       12.35        4.69      2.92 o
  -4  23   1       31.70       35.22      3.51 o
  -3  23   1      268.22      273.36      7.69 o
  -2  23   1      865.88      827.32     13.96 o
  -1  23   1      894.70      838.23     20.06 o
   0  23   1      233.28      252.52      4.99 o
   1  23   1       15.50       17.01      2.11 o
   2  23   1       21.65       21.11      1.84 o
   3  23   1        5.27        5.22      2.12 o
   4  23   1        7.45        3.59      2.44 o
   5  23   1       19.13       14.80      4.02 o
   6  23   1        4.65       10.55      3.66 o
   7  23   1        0.40        1.59      3.65 o
   8  23   1        4.69        7.56      4.40 o
  -8  24   1       21.25       18.99      8.21 o
  -7  24   1       25.18       19.99      4.23 o
  -6  24   1       23.93       26.64      4.15 o
  -5  24   1        0.67       -2.88      2.88 o
  -4  24   1        0.81        4.37      2.73 o
  -3  24   1      119.63      118.85      7.04 o
  -2  24   1        4.75        9.98      2.56 o
  -1  24   1      176.76      208.56      8.03 o
   0  24   1       71.89       77.69      3.23 o
   1  24   1       42.34       47.16      3.14 o
   2  24   1        3.31        2.42      1.92 o
   3  24   1       29.76       26.65      3.30 o
   4  24   1       29.98       27.31      3.14 o
   5  24   1       28.77       38.09      3.94 o
   6  24   1       58.35       59.57      5.04 o
   7  24   1        2.41       -0.88      3.68 o
   8  24   1        1.46       -3.24      4.43 o
  -8  25   1        0.04        1.22      4.16 o
  -7  25   1        0.43        2.68      3.63 o
  -6  25   1       64.00       60.38      5.15 o
  -5  25   1        1.02       -2.78      2.78 o
  -4  25   1      271.95      264.19      8.23 o
  -3  25   1       26.44       20.00      2.93 o
  -2  25   1      169.33      172.53      4.79 o
  -1  25   1      294.08      277.88      9.44 o
   0  25   1      541.95      513.91      9.24 o
   1  25   1        0.03        2.61      2.04 o
   2  25   1       44.24       41.05      3.81 o
   3  25   1       61.40       70.01      4.93 o
   4  25   1       10.06       14.66      3.31 o
   5  25   1        9.77       14.89      3.28 o
   6  25   1        0.02        1.21      3.17 o
   7  25   1        1.14        6.26      3.80 o
   8  25   1        8.74       11.71      5.48 o
  -8  26   1       21.21       20.92      5.99 o
  -7  26   1        2.07        5.43      5.19 o
  -6  26   1        0.08       -0.31      3.10 o
  -5  26   1        6.73       10.40      3.33 o
  -4  26   1       72.56       66.69      4.40 o
  -3  26   1       10.32       11.03      2.74 o
  -2  26   1       11.65       19.88      2.85 o
  -1  26   1       46.13       57.12      8.83 o
   0  26   1       46.46       58.32      2.64 o
   1  26   1       10.95        9.05      2.21 o
   2  26   1       53.52       39.78      3.12 o
   3  26   1        1.73       -0.67      2.18 o
   4  26   1        0.29        0.40      2.56 o
   5  26   1       34.71       43.55      4.67 o
   6  26   1       18.88       15.55      5.18 o
   7  26   1        6.72        5.84      4.02 o
  -8  27   1        5.29        5.94      5.68 o
  -7  27   1       28.58       46.09      5.22 o
  -6  27   1        3.02        1.61      3.21 o
  -5  27   1        3.93        2.15      3.06 o
  -4  27   1       11.08       13.55      3.06 o
  -3  27   1        0.91        2.90      2.58 o
  -2  27   1       12.07        7.60      1.85 o
  -1  27   1      111.12      105.18      5.98 o
   0  27   1       42.64       42.85      4.16 o
   1  27   1        0.82        0.84      2.00 o
   2  27   1        3.98        4.59      2.30 o
   3  27   1       19.03       14.10      2.83 o
   4  27   1       86.09       79.74      8.29 o
   5  27   1        0.36        0.08      2.84 o
   6  27   1        0.05       -3.36      3.36 o
   7  27   1        0.69        6.43      4.10 o
  -7  28   1        7.68        4.35      5.70 o
  -6  28   1       15.79       12.94      4.43 o
  -5  28   1        9.44        4.56      3.22 o
  -4  28   1        5.95       10.95      3.81 o
  -3  28   1       29.97       26.77      3.20 o
  -2  28   1        6.26        5.39      2.00 o
  -1  28   1        0.69       -0.29      2.96 o
   0  28   1       18.96       28.19      3.94 o
   1  28   1        7.80       10.70      2.80 o
   2  28   1        6.09       11.56      3.87 o
   3  28   1       22.08       30.90      3.99 o
   4  28   1        0.66        2.15      2.70 o
   5  28   1       13.38       18.19      4.67 o
   6  28   1        0.13        0.68      3.88 o
   7  28   1        6.45        4.50      5.47 o
  -7  29   1       53.27       67.31      5.97 o
  -6  29   1        6.56        8.72      3.92 o
  -5  29   1        1.20       -0.73      3.08 o
  -4  29   1       20.90       21.93      3.48 o
  -3  29   1        1.49        6.12      2.95 o
  -2  29   1        0.09       -2.92      2.92 o
  -1  29   1        2.52       -0.77      2.89 o
   0  29   1        0.17        4.52      3.01 o
   1  29   1       54.61       46.74      5.34 o
   2  29   1       19.73       16.37      2.88 o
   3  29   1        0.79        2.96      2.42 o
   4  29   1        0.01        1.14      5.02 o
   5  29   1        0.03       -1.16      3.09 o
   6  29   1        6.65        9.51      3.87 o
  -6  30   1        2.29        0.27      3.63 o
  -5  30   1       27.73       29.01      4.16 o
  -4  30   1        2.41        1.23      4.20 o
  -3  30   1        0.01       -0.63      2.49 o
  -2  30   1        0.09        1.43      3.35 o
  -1  30   1       14.55       10.78      6.76 o
   0  30   1       15.81        9.59      3.84 o
   1  30   1        0.29       -1.85      2.00 o
   2  30   1        4.06        4.84      2.52 o
   3  30   1        0.89        0.40      2.44 o
   4  30   1        5.28        4.79      3.62 o
   5  30   1        5.26        6.19      3.41 o
   6  30   1        0.12        0.76      3.59 o
  -6  31   1        6.46        9.20      4.49 o
  -5  31   1        4.26        3.90      4.80 o
  -4  31   1        2.33        0.61      4.34 o
  -3  31   1        0.89        2.64      3.71 o
  -2  31   1        0.47        1.02      7.20 o
  -1  31   1        5.41        2.10      3.41 o
   0  31   1        7.50        3.40      3.50 o
   1  31   1        3.70       -0.23      5.00 o
   2  31   1        0.90        0.12      2.35 o
   3  31   1       17.93       14.66      3.03 o
   4  31   1       51.32       67.17      4.75 o
   5  31   1        9.11        3.81      5.64 o
  -5  32   1        1.85        3.97      5.01 o
  -4  32   1        4.11        5.82      4.40 o
  -3  32   1        5.33        7.70      2.53 o
  -2  32   1        6.60       10.48      4.01 o
  -1  32   1        6.75       -0.32      3.63 o
   0  32   1       13.39        9.03      3.90 o
   1  32   1        3.82       -3.37      3.37 o
   2  32   1        0.01       -3.05      3.11 o
   3  32   1        0.18       -1.05      2.64 o
   4  32   1        8.63        5.88      8.62 o
   5  32   1        0.07       10.25      5.87 o
  -5  33   1       10.72       15.48      3.86 o
  -4  33   1       11.45       14.93      3.42 o
  -3  33   1        2.95        3.75      3.97 o
  -2  33   1        2.92        5.93      3.98 o
  -1  33   1        0.41        2.19      3.71 o
   0  33   1        3.78        2.28      3.74 o
   1  33   1       20.60       25.40      4.29 o
   2  33   1       12.57       16.85      2.96 o
   3  33   1        2.10        4.71      8.59 o
   4  33   1        1.08       -1.54      4.69 o
  -4  34   1        1.01       -2.87      4.38 o
  -3  34   1        7.05        9.53      4.36 o
  -2  34   1        0.29        0.03      4.71 o
  -1  34   1        5.28       -2.12      6.64 o
   0  34   1        6.60        5.42      5.42 o
   1  34   1        1.20       -2.12      3.66 o
   2  34   1        0.14        2.04      3.66 o
   3  34   1        6.50        5.64      4.40 o
  -3  35   1        0.05       -2.37      4.02 o
  -2  35   1       14.12        9.96      4.67 o
  -1  35   1       23.61       26.97      5.35 o
   0  35   1        0.11        0.69      3.96 o
   1  35   1        3.48        7.24      6.17 o
   2  35   1        0.42        2.42      7.28 o
  -1  36   1        3.08        5.02      4.45 o
   0  36   1        3.32        2.47      4.45 o
 -12   0   2       28.49       56.34     12.38 o
 -11   0   2        0.43       -3.72      6.04 o
 -10   0   2       53.63       61.91     10.47 o
  -9   0   2      124.26      132.87      9.87 o
  -8   0   2       57.98       38.95      4.37 o
  -7   0   2       10.36        3.19      3.55 o
  -6   0   2      118.24      155.37      6.10 o
  -5   0   2     2456.91     2511.56     43.85 o
  -4   0   2        0.20        3.33      1.37 o
  -3   0   2     5896.35     5980.12     69.37 o
  -2   0   2    42511.65    41737.74    478.94 o
  -1   0   2     1193.31     1135.70     13.73 o
   0   0   2        1.57        4.99      0.58 o
   1   0   2       77.86       73.88      1.87 o
   2   0   2      708.42      670.78      9.92 o
   3   0   2       42.59       66.19      2.89 o
   4   0   2        1.73       10.13      1.94 o
   5   0   2      114.20      104.17      5.07 o
   6   0   2      471.44      461.07     14.56 o
   7   0   2        1.93       -0.64      2.72 o
   8   0   2        5.27        2.99      5.57 o
   9   0   2       27.93       39.70      9.23 o
  10   0   2       17.21       17.48      8.46 o
 -12   1   2       10.30       21.52      7.22 o
 -11   1   2       17.32       21.87      6.01 o
 -10   1   2        8.23        9.37      4.80 o
  -9   1   2      111.44      116.05      5.32 o
  -8   1   2       44.79       36.25      3.14 o
  -7   1   2       26.54       33.43      2.70 o
  -6   1   2        3.49       -0.19      1.53 o
  -5   1   2      224.04      192.92      4.81 o
  -4   1   2     1141.20     1173.01     13.77 o
  -3   1   2     1367.53     1361.75     12.00 o
  -2   1   2      242.07      206.08      2.45 o
  -1   1   2      554.07      549.63      4.99 o
   0   1   2      126.74      129.08      1.52 o
   1   1   2      147.21      126.71      1.72 o
   2   1   2      943.00      998.99     11.13 o
   3   1   2      251.36      258.53      4.13 o
   4   1   2      169.89      146.84      5.24 o
   5   1   2       27.78       31.41      3.23 o
   6   1   2       64.83       65.21      3.35 o
   7   1   2        1.79        0.30      2.10 o
   8   1   2        3.36        5.64      4.08 o
   9   1   2        2.20       -3.69      4.03 o
  10   1   2        0.03       -3.74      5.77 o
 -12   2   2       14.38       25.46      7.34 o
 -11   2   2       13.02       25.84      7.03 o
 -10   2   2        0.05       -5.16      5.16 o
  -9   2   2      178.89      177.21      8.96 o
  -8   2   2        5.09        3.25      2.38 o
  -7   2   2      237.98      229.05      5.59 o
  -6   2   2       13.27       11.59      1.85 o
  -5   2   2      519.81      521.64      7.19 o
  -4   2   2      175.42      198.24      3.52 o
  -3   2   2    10698.43    11105.86     90.17 o
  -2   2   2    10537.58    10688.25     86.64 o
  -1   2   2     7028.77     6758.79     52.82 o
   0   2   2    32028.62    31049.82    263.92 o
   1   2   2     4668.98     4498.53     49.74 o
   2   2   2       44.94       36.41      1.18 o
   3   2   2      490.77      570.62      7.25 o
   4   2   2      479.31      428.22      6.64 o
   5   2   2      476.04      457.56      8.00 o
   6   2   2        8.63        7.86      1.97 o
   7   2   2        2.54        2.34      2.25 o
   8   2   2       22.15       15.78      6.29 o
   9   2   2       18.86       13.79     12.95 o
  10   2   2        0.70       -4.72      4.72 o
 -12   3   2       14.55       10.82      5.99 o
 -11   3   2       12.12       15.45      5.77 o
 -10   3   2       14.16        6.92      4.12 o
  -9   3   2        9.57        8.65      3.31 o
  -8   3   2      133.38      120.33      4.55 o
  -7   3   2        0.12        1.03      1.75 o
  -6   3   2      190.55      208.82      4.96 o
  -5   3   2      110.78      107.43      2.84 o
  -4   3   2      603.92      656.72     10.98 o
  -3   3   2     2419.91     2547.79     21.52 o
  -2   3   2     1182.00     1171.40     10.19 o
  -1   3   2     4201.80     4300.87     33.80 o
   0   3   2     9912.93    10140.02     86.03 o
   1   3   2        0.67        1.56      0.57 o
   2   3   2        1.06        0.81      0.66 o
   3   3   2      161.87      200.59      3.52 o
   4   3   2      118.23      132.93      3.35 o
   5   3   2       16.85       20.83      1.99 o
   6   3   2       23.55       26.95      2.40 o
   7   3   2       14.46       18.12      2.66 o
   8   3   2        0.99        0.92      2.90 o
   9   3   2        1.91        5.12      4.58 o
  10   3   2        0.01        8.09      5.36 o
 -12   4   2       15.79       16.98     12.42 o
 -11   4   2        0.43        5.34      5.15 o
 -10   4   2       80.82       51.00      5.86 o
  -9   4   2        5.52        1.84      3.14 o
  -8   4   2        2.83        5.70      2.35 o
  -7   4   2      230.15      235.45      5.69 o
  -6   4   2       18.91       24.39      2.52 o
  -5   4   2      349.31      441.87      6.36 o
  -4   4   2      350.00      396.70      5.22 o
  -3   4   2     3968.05     4236.47     35.06 o
  -2   4   2     4372.61     4450.97     38.13 o
  -1   4   2     8489.47     8630.67     70.07 o
   0   4   2       49.36       66.55      2.27 o
   1   4   2    11423.19    11715.88     99.40 o
   2   4   2      126.73      100.18      2.88 o
   3   4   2      335.42      303.79      5.30 o
   4   4   2     1003.39     1010.78     13.17 o
   5   4   2        6.67        5.39      1.59 o
   6   4   2       33.50       38.19      2.81 o
   7   4   2       13.08       13.84      3.30 o
   8   4   2        3.69        0.38      2.73 o
   9   4   2        6.30       15.42      5.21 o
  10   4   2       18.57       11.50      8.72 o
 -11   5   2        8.73        3.45      5.25 o
 -10   5   2        0.19       -0.68      3.46 o
  -9   5   2       15.85        7.82      3.44 o
  -8   5   2      250.14      253.96      6.43 o
  -7   5   2      101.72       95.03      3.76 o
  -6   5   2        0.13       -1.45      1.45 o
  -5   5   2        5.12        4.75      1.27 o
  -4   5   2     1368.60     1423.44     16.01 o
  -3   5   2       31.28       55.82      1.35 o
  -2   5   2     1813.02     1810.22     14.72 o
  -1   5   2     5752.15     5856.09     47.78 o
   0   5   2      117.51      105.40      1.51 o
   1   5   2     2628.21     2656.29     25.63 o
   2   5   2        0.39       -0.43      0.63 o
   3   5   2      640.56      677.65     11.05 o
   4   5   2      136.03      129.59      4.86 o
   5   5   2      271.44      271.43      5.27 o
   6   5   2       16.74       15.06      2.62 o
   7   5   2      140.49      145.19      5.71 o
   8   5   2       23.66       22.78      3.53 o
   9   5   2       34.20       34.91      7.01 o
  10   5   2        6.54       14.63      5.87 o
 -11   6   2        0.29       -1.68      4.42 o
 -10   6   2        1.95       -1.76      3.45 o
  -9   6   2       91.24       97.85      5.77 o
  -8   6   2      153.30      148.87      5.56 o
  -7   6   2       52.31       55.12      3.13 o
  -6   6   2       39.41       38.85      3.03 o
  -5   6   2      583.64      559.38      7.56 o
  -4   6   2       30.21       42.16      1.52 o
  -3   6   2      247.49      238.65      3.23 o
  -2   6   2      232.15      220.65      3.53 o
  -1   6   2      370.34      343.42      3.33 o
   0   6   2       22.19       20.15      0.81 o
   1   6   2     1532.45     1452.80     13.68 o
   2   6   2     1009.62     1004.70     11.95 o
   3   6   2        1.47        1.69      1.02 o
   4   6   2        4.09        6.58      1.41 o
   5   6   2      304.52      317.62      6.41 o
   6   6   2      189.61      174.60      5.63 o
   7   6   2       10.61        9.38      2.82 o
   8   6   2       33.03       37.66      4.50 o
   9   6   2        6.61        5.24      4.21 o
  10   6   2        6.11        1.94      5.35 o
 -11   7   2        0.09       -3.82      4.40 o
 -10   7   2       10.55       13.04      4.20 o
  -9   7   2       56.13       61.58      5.02 o
  -8   7   2       54.91       50.12      4.86 o
  -7   7   2        0.07       -1.06      1.82 o
  -6   7   2        5.52        3.11      1.54 o
  -5   7   2        6.97       15.26      1.55 o
  -4   7   2       38.69       45.53      1.57 o
  -3   7   2      112.12      106.89      2.59 o
  -2   7   2      487.37      511.23      6.67 o
  -1   7   2     1566.84     1593.49     15.53 o
   0   7   2     3238.08     3103.36     36.47 o
   1   7   2     2530.20     2613.95     25.47 o
   2   7   2     3394.50     3653.74     37.34 o
   3   7   2       16.90       18.56      1.43 o
   4   7   2      116.79      144.00      3.65 o
   5   7   2      373.45      375.37      6.40 o
   6   7   2      333.05      311.78      8.56 o
   7   7   2      246.05      243.29      7.94 o
   8   7   2      117.34      118.06      6.40 o
   9   7   2        2.59       -0.66      3.99 o
  10   7   2        6.35        3.09     13.89 o
 -11   8   2        8.05       15.83      5.34 o
 -10   8   2       18.29       16.29      4.29 o
  -9   8   2       75.87       67.24      5.14 o
  -8   8   2       26.96       31.72      3.80 o
  -7   8   2       10.19       10.38      2.41 o
  -6   8   2      519.00      554.01      8.45 o
  -5   8   2       63.94       50.33      2.09 o
  -4   8   2      826.73      897.66     10.66 o
  -3   8   2     3299.80     3528.65     36.12 o
  -2   8   2     1218.58     1150.65     11.61 o
  -1   8   2       45.69       43.15      1.70 o
   0   8   2       38.84       40.89      2.16 o
   1   8   2      385.56      418.40      8.17 o
   2   8   2     1291.57     1374.62     17.21 o
   3   8   2      260.36      258.36      5.25 o
   4   8   2      193.54      225.79      4.48 o
   5   8   2       44.47       42.28      2.26 o
   6   8   2        5.50        6.57      2.95 o
   7   8   2        4.24        5.21      2.81 o
   8   8   2       41.87       50.79      4.46 o
   9   8   2        0.18        5.21      3.83 o
  10   8   2        3.45        5.79      9.13 o
 -11   9   2        1.23       -0.17      4.21 o
 -10   9   2       21.51       20.14      4.37 o
  -9   9   2       25.04       27.31      4.18 o
  -8   9   2      278.66      264.73      8.32 o
  -7   9   2       12.82        8.76      2.14 o
  -6   9   2       70.06       81.30      3.31 o
  -5   9   2     1003.83      950.85     13.40 o
  -4   9   2      694.01      708.81      8.79 o
  -3   9   2       35.70       36.43      1.62 o
  -2   9   2       30.21       28.75      1.30 o
  -1   9   2     1027.08     1031.98     10.97 o
   0   9   2      352.97      391.61      5.73 o
   1   9   2     1012.36     1219.81     17.05 o
   2   9   2      228.10      303.61      4.64 o
   3   9   2        3.13        4.98      1.30 o
   4   9   2      624.32      604.29      9.27 o
   5   9   2      295.41      260.27      6.06 o
   6   9   2        7.69       11.10      3.27 o
   7   9   2        0.29        1.38      3.80 o
   8   9   2      192.54      181.40      6.94 o
   9   9   2        0.11       -3.57      3.57 o
  10   9   2        2.68        1.81      5.62 o
 -11  10   2        0.74       -9.56      9.56 o
 -10  10   2       34.79       36.09      4.89 o
  -9  10   2        2.01        0.79      3.22 o
  -8  10   2       78.32       76.70      5.02 o
  -7  10   2       14.76        6.45      2.72 o
  -6  10   2      253.48      243.02      5.03 o
  -5  10   2      159.68      194.08      3.76 o
  -4  10   2       95.71       88.09      2.09 o
  -3  10   2     2230.72     2503.97     22.20 o
  -2  10   2      252.50      320.52      3.36 o
  -1  10   2      176.20      170.76      2.48 o
   0  10   2        5.89        2.81      1.23 o
   1  10   2      307.07      319.43      5.84 o
   2  10   2      208.78      261.27      4.13 o
   3  10   2        3.58       12.59      2.36 o
   4  10   2      172.16      173.47      4.21 o
   5  10   2       16.19       17.20      2.17 o
   6  10   2      722.73      712.77     14.73 o
   7  10   2      231.36      239.45      7.41 o
   8  10   2        0.27        4.10      3.07 o
   9  10   2       26.31       35.05      5.00 o
  10  10   2       10.56       11.41      5.72 o
 -11  11   2       11.72        3.54      5.65 o
 -10  11   2        0.27        1.81      3.62 o
  -9  11   2        0.70        2.59      3.20 o
  -8  11   2        0.15        2.28      2.95 o
  -7  11   2       59.46       54.51      4.31 o
  -6  11   2       30.99       30.72      1.96 o
  -5  11   2      916.01      996.86     11.87 o
  -4  11   2      301.55      317.41      4.09 o
  -3  11   2      306.95      385.62      4.38 o
  -2  11   2     1078.42     1276.46     10.63 o
  -1  11   2      176.14      186.65      2.87 o
   0  11   2     2056.12     2046.69     72.75 o
   1  11   2     3704.23     4025.65     61.25 o
   2  11   2      875.56      986.53     11.97 o
   3  11   2        8.40        2.59      1.30 o
   4  11   2      101.13      109.61      3.39 o
   5  11   2      542.91      488.99      9.44 o
   6  11   2       21.07       26.12      3.55 o
   7  11   2       95.82      101.98      5.07 o
   8  11   2        5.05        8.99      3.31 o
   9  11   2       93.29       95.15      6.61 o
  10  11   2        5.33        2.79      7.65 o
 -11  12   2       11.76        8.08      6.20 o
 -10  12   2        8.27        9.54      4.82 o
  -9  12   2        6.63        9.75      3.66 o
  -8  12   2       61.88       57.74      4.54 o
  -7  12   2      530.12      518.37     11.81 o
  -6  12   2       14.19       22.29      1.95 o
  -5  12   2       17.98       20.68      1.53 o
  -4  12   2       85.21       97.22      2.06 o
  -3  12   2     1063.41     1105.87     11.58 o
  -2  12   2       12.56       12.63      0.61 o
  -1  12   2       80.02       75.88      1.49 o
   0  12   2      462.41      556.54     11.23 o
   1  12   2       22.71       20.95      2.40 o
   2  12   2      612.60      647.32     11.33 o
   3  12   2      952.32      949.66     12.69 o
   4  12   2      607.12      620.98      9.48 o
   5  12   2       12.09       19.99      2.99 o
   6  12   2       29.63       21.91      3.47 o
   7  12   2        5.34        4.02      2.87 o
   8  12   2        9.54       12.07      3.49 o
   9  12   2       13.14       24.30      4.31 o
  10  12   2        1.26       -0.74      9.93 o
 -11  13   2        0.50       -2.12      8.30 o
 -10  13   2       23.38       25.03      6.71 o
  -9  13   2       45.92       47.66      5.69 o
  -8  13   2        0.30       -2.80      4.52 o
  -7  13   2        6.81        2.49      2.76 o
  -6  13   2        3.50       12.22      2.76 o
  -5  13   2      718.33      739.04      8.75 o
  -4  13   2      307.59      289.66      4.18 o
  -3  13   2       74.36       92.56      2.30 o
  -2  13   2      268.74      292.66      3.88 o
  -1  13   2        4.27        2.25      0.60 o
   0  13   2      117.15      186.03      6.31 o
   1  13   2       40.32       42.01      2.34 o
   2  13   2        2.74        1.13      1.44 o
   3  13   2      543.22      495.74      8.32 o
   4  13   2       14.98        9.07      1.68 o
   5  13   2      407.69      373.89      9.73 o
   6  13   2       54.14       58.12      4.31 o
   7  13   2       31.53       35.23      3.68 o
   8  13   2        4.45        8.30      3.36 o
   9  13   2        5.78        2.72      5.12 o
  10  13   2       16.61       13.04      6.74 o
 -11  14   2       22.62       37.77      6.58 o
 -10  14   2        9.49       13.02      5.15 o
  -9  14   2        4.97        6.90      6.74 o
  -8  14   2        0.66       -1.72      2.68 o
  -7  14   2       49.99       62.27      4.35 o
  -6  14   2      697.42      681.73     13.69 o
  -5  14   2      191.88      172.02      3.57 o
  -4  14   2      284.65      311.14      4.38 o
  -3  14   2      174.43      188.36      3.08 o
  -2  14   2     1494.62     1582.07     15.92 o
  -1  14   2      187.66      153.10      2.13 o
   0  14   2     1818.17     1932.43     28.84 o
   1  14   2       27.08       22.69      1.76 o
   2  14   2      171.98      170.57      4.48 o
   3  14   2      185.60      195.34      4.53 o
   4  14   2        0.76        1.86      1.73 o
   5  14   2       91.16      103.23      4.84 o
   6  14   2       16.13       13.86      4.65 o
   7  14   2      101.14      110.18      5.35 o
   8  14   2        0.23        1.49      3.10 o
   9  14   2       24.88       15.95      4.90 o
 -11  15   2       60.54       63.44      7.76 o
 -10  15   2        1.42        0.95      4.54 o
  -9  15   2        5.11        3.89      4.83 o
  -8  15   2       43.36       43.76      5.08 o
  -7  15   2        1.07        1.53      2.67 o
  -6  15   2      120.59      128.02      5.32 o
  -5  15   2        8.45        7.27      1.71 o
  -4  15   2       15.50       17.47      1.29 o
  -3  15   2       14.97        7.61      0.97 o
  -2  15   2      209.45      225.24      3.65 o
  -1  15   2        7.57       12.33      0.80 o
   0  15   2      120.69      143.13      8.79 o
   1  15   2      196.41      234.90      6.03 o
   2  15   2      203.77      171.85      4.61 o
   3  15   2      101.13       90.40      3.32 o
   4  15   2      181.84      164.13      4.60 o
   5  15   2        6.13        7.32      2.63 o
   6  15   2       24.05       31.02      3.61 o
   7  15   2       84.88       91.22      5.06 o
   8  15   2       56.89       63.92      6.19 o
   9  15   2        3.29        2.24      4.21 o
 -10  16   2       14.31       24.69      5.75 o
  -9  16   2       10.32       11.62      4.43 o
  -8  16   2       62.86       67.90      5.81 o
  -7  16   2       98.04       92.55      7.58 o
  -6  16   2        0.01        2.01      2.42 o
  -5  16   2       30.53       31.61      2.36 o
  -4  16   2       23.44       30.51      1.63 o
  -3  16   2      157.90      167.41      2.77 o
  -2  16   2      208.86      194.64      3.07 o
  -1  16   2      124.67      136.25      2.39 o
   0  16   2       20.89       17.05      1.44 o
   1  16   2       21.96       14.18      3.33 o
   2  16   2      177.56      198.06      5.03 o
   3  16   2       30.26       34.18      1.93 o
   4  16   2       40.46       48.65      3.00 o
   5  16   2       50.50       50.77      3.73 o
   6  16   2       40.69       56.63      4.32 o
   7  16   2       18.94       15.14      3.79 o
   8  16   2       82.44      109.43      6.72 o
   9  16   2        3.47        5.01      4.73 o
 -10  17   2       80.86       77.36      7.42 o
  -9  17   2        6.53        0.45      4.00 o
  -8  17   2        4.03        5.07      3.68 o
  -7  17   2       35.01       38.17      4.51 o
  -6  17   2       37.86       29.23      3.97 o
  -5  17   2      145.76      130.95      4.44 o
  -4  17   2        0.73       -0.96      0.96 o
  -3  17   2      231.57      252.00      4.10 o
  -2  17   2      322.05      313.52      4.22 o
  -1  17   2       25.81       24.04      1.31 o
   0  17   2       50.50       62.26      2.27 o
   1  17   2       37.14       37.81      2.42 o
   2  17   2      189.59      185.72      4.97 o
   3  17   2     1265.37     1263.06     18.09 o
   4  17   2        4.76        7.04      2.35 o
   5  17   2       83.14       76.50      4.35 o
   6  17   2       29.53       30.21      3.73 o
   7  17   2       76.60       91.81     10.70 o
   8  17   2       28.82       33.82      5.41 o
   9  17   2        3.32        0.92      4.78 o
 -10  18   2        0.00       -4.09      4.59 o
  -9  18   2        7.63        7.44      4.27 o
  -8  18   2        9.28       11.47      4.59 o
  -7  18   2        8.28        3.32      3.29 o
  -6  18   2        4.83        3.08      2.94 o
  -5  18   2       74.91       79.72      4.12 o
  -4  18   2      137.09      145.03      3.36 o
  -3  18   2       99.93       95.11      2.41 o
  -2  18   2        1.49        2.97      1.52 o
  -1  18   2        3.27        1.31      1.03 o
   0  18   2      188.86      169.06      2.83 o
   1  18   2      377.34      352.91      7.49 o
   2  18   2      123.40      122.87      4.13 o
   3  18   2      121.39      114.64      3.41 o
   4  18   2        5.38       -2.03      2.03 o
   5  18   2       37.75       34.30      4.74 o
   6  18   2      160.19      165.68      7.05 o
   7  18   2       77.81      110.72      9.47 o
   8  18   2        5.55        5.40      4.38 o
   9  18   2        3.86        4.82      4.47 o
 -10  19   2        5.70       10.38      5.36 o
  -9  19   2        4.86        0.78      4.02 o
  -8  19   2        8.61       10.09      4.04 o
  -7  19   2        5.87        2.54      3.15 o
  -6  19   2       57.75       63.05      4.77 o
  -5  19   2       82.51       68.73      4.53 o
  -4  19   2        0.85        0.46      1.77 o
  -3  19   2      150.77      149.43      2.97 o
  -2  19   2      111.49      120.56      2.49 o
  -1  19   2       75.89       79.91      2.82 o
   0  19   2      227.94      228.77      5.69 o
   1  19   2       74.65       64.39      2.84 o
   2  19   2      146.17      158.32      7.09 o
   3  19   2      403.46      402.65      7.20 o
   4  19   2       12.88       12.40      2.70 o
   5  19   2       47.61       36.43      4.00 o
   6  19   2        1.01        4.63      3.24 o
   7  19   2        6.85        4.33      3.79 o
   8  19   2        0.85        1.75      4.09 o
   9  19   2        7.76        7.77      4.98 o
 -10  20   2       26.90       34.09     14.84 o
  -9  20   2        0.45       -1.34      6.64 o
  -8  20   2        0.00        0.52      3.50 o
  -7  20   2        5.50       10.12      3.54 o
  -6  20   2       55.26       52.97      4.53 o
  -5  20   2      139.78      132.66      5.92 o
  -4  20   2      176.71      149.87      5.80 o
  -3  20   2      165.55      169.14      3.53 o
  -2  20   2      424.33      393.59      5.71 o
  -1  20   2      283.11      294.79      5.14 o
   0  20   2        8.09       12.88      1.33 o
   1  20   2        1.56        2.50      1.55 o
   2  20   2      248.14      229.96      9.62 o
   3  20   2      125.12      109.94      4.96 o
   4  20   2       12.81        9.34      2.76 o
   5  20   2      107.60       97.71      6.39 o
   6  20   2       11.54       20.08      3.89 o
   7  20   2        0.23       -3.34      3.34 o
   8  20   2       35.15       41.01      5.80 o
  -9  21   2        0.24       -3.99      3.99 o
  -8  21   2       15.05       14.93      4.36 o
  -7  21   2       33.20       46.87      5.77 o
  -6  21   2       13.47       16.77      3.56 o
  -5  21   2       16.57       14.16      3.08 o
  -4  21   2        1.89        0.26      2.41 o
  -3  21   2        0.77       -0.13      1.45 o
  -2  21   2       34.88       40.56      1.78 o
  -1  21   2      101.11      125.00      3.51 o
   0  21   2      734.08      720.60     11.94 o
   1  21   2       48.00       48.54      4.52 o
   2  21   2       11.21        4.19      5.10 o
   3  21   2        0.34       -1.31      1.41 o
   4  21   2       34.59       29.27      3.51 o
   5  21   2        6.48        5.53      3.40 o
   6  21   2        5.03        8.12      3.57 o
   7  21   2       21.49       21.48      4.60 o
   8  21   2        1.61        5.56      4.30 o
  -9  22   2        8.52       20.33      5.38 o
  -8  22   2       12.60        8.87      4.03 o
  -7  22   2       19.27       22.57      4.28 o
  -6  22   2       60.43       57.85      4.77 o
  -5  22   2        1.19       -0.86      2.68 o
  -4  22   2       97.22       86.57      4.74 o
  -3  22   2        2.40       -1.95      1.95 o
  -2  22   2      141.59      130.00      4.74 o
  -1  22   2      255.64      250.78      5.70 o
   0  22   2      607.25      617.47     10.65 o
   1  22   2       18.77       15.77      5.27 o
   2  22   2       40.98       22.28      6.21 o
   3  22   2        2.17        4.36      1.53 o
   4  22   2       14.27       10.75      3.71 o
   5  22   2        1.37        0.86      2.65 o
   6  22   2        6.75        7.78      3.55 o
   7  22   2        0.53       -1.52      3.30 o
   8  22   2        0.16        0.91      4.30 o
  -9  23   2       11.61        3.07      4.85 o
  -8  23   2        1.80        1.22      3.94 o
  -7  23   2       38.98       38.08      4.90 o
  -6  23   2        5.07        6.21      3.35 o
  -5  23   2       21.81       24.94      6.56 o
  -4  23   2       14.40       10.99      2.98 o
  -3  23   2       51.56       41.81      3.45 o
  -2  23   2       28.21       35.77      2.88 o
  -1  23   2        0.10        5.70      2.21 o
   0  23   2       79.23       90.15      3.31 o
   1  23   2       15.79       16.78      5.77 o
   2  23   2      117.86      110.56     10.14 o
   3  23   2        2.29       -0.47      3.20 o
   4  23   2       34.93       31.05      3.63 o
   5  23   2        0.00       -0.48      2.75 o
   6  23   2       22.07       20.05      4.08 o
   7  23   2        8.73        6.21      8.68 o
   8  23   2       21.99       20.02      7.02 o
  -9  24   2        2.48       -0.66      4.46 o
  -8  24   2       20.90       21.61      5.02 o
  -7  24   2        1.39       -3.56      3.56 o
  -6  24   2       23.62       18.72      3.78 o
  -5  24   2       27.66       17.55      3.49 o
  -4  24   2       51.53       48.24      3.95 o
  -3  24   2       56.57       53.98      3.77 o
  -2  24   2      719.22      688.50     11.62 o
  -1  24   2       23.16       21.94      2.65 o
   0  24   2        1.56        3.47      2.08 o
   1  24   2      182.15      166.54      4.46 o
   2  24   2        2.78       -0.97      5.03 o
   3  24   2       38.07       30.42      2.94 o
   4  24   2       10.25       14.59      2.81 o
   5  24   2        0.03       -5.21      5.21 o
   6  24   2        0.49       -2.21      3.25 o
   7  24   2        0.37        3.84      6.01 o
  -8  25   2        9.40        7.24      4.34 o
  -7  25   2       18.63       13.51      3.99 o
  -6  25   2        3.19       -0.32      3.09 o
  -5  25   2        5.44        7.68      3.13 o
  -4  25   2       36.45       36.76      3.71 o
  -3  25   2      142.96      140.98      5.60 o
  -2  25   2      187.89      207.97      8.55 o
  -1  25   2        0.00       -2.05      2.05 o
   0  25   2        1.33        1.93      2.57 o
   1  25   2        0.46        2.02      2.15 o
   2  25   2       33.81       37.45      7.62 o
   3  25   2       11.27        9.37      2.39 o
   4  25   2        0.12       -0.10      2.33 o
   5  25   2        1.07       -3.04      3.04 o
   6  25   2        0.25        4.78      3.42 o
   7  25   2        2.99        3.30      4.07 o
  -8  26   2        5.18        0.84      3.97 o
  -7  26   2        0.43        2.18      3.84 o
  -6  26   2       26.00       24.05      4.12 o
  -5  26   2       12.44        9.92      6.21 o
  -4  26   2        0.92        0.56      2.74 o
  -3  26   2      117.91      110.94      9.84 o
  -2  26   2       93.77       97.01      5.99 o
  -1  26   2       70.71       80.41      3.94 o
   0  26   2        8.53       13.37      3.54 o
   1  26   2      213.75      216.11      7.49 o
   2  26   2        9.73        9.26      6.17 o
   3  26   2        0.82       -2.49      2.49 o
   4  26   2        5.80        1.75      2.56 o
   5  26   2        0.12       -2.68      2.68 o
   6  26   2        4.35        6.90      3.57 o
   7  26   2        0.83        8.40      4.23 o
  -8  27   2       14.39       14.23      4.82 o
  -7  27   2       39.95       46.46      7.15 o
  -6  27   2        8.15        5.11      3.66 o
  -5  27   2        7.00        8.72      3.33 o
  -4  27   2       30.97       47.72      6.02 o
  -3  27   2       42.68       50.82      3.72 o
  -2  27   2       53.54       67.50      5.52 o
  -1  27   2        9.90        8.75      1.75 o
   0  27   2       42.91       29.96      3.70 o
   1  27   2       13.85       17.84      2.91 o
   2  27   2       58.33       56.94      7.72 o
   3  27   2        2.35        2.87      2.11 o
   4  27   2        0.95       -2.27      3.11 o
   5  27   2        4.29        6.88      6.86 o
   6  27   2        3.60        2.14      7.13 o
  -7  28   2        9.95        5.04      4.21 o
  -6  28   2        4.88        2.20      3.57 o
  -5  28   2       21.00       29.10      4.82 o
  -4  28   2       17.56       19.84      3.50 o
  -3  28   2        0.18        3.95      2.43 o
  -2  28   2       22.83       20.15      4.06 o
  -1  28   2       30.35       24.76      5.35 o
   0  28   2        0.16        1.92      2.31 o
   1  28   2        8.21        7.81      2.41 o
   2  28   2        2.38        2.32      2.51 o
   3  28   2        0.01        1.04      2.10 o
   4  28   2        0.82        0.28      4.66 o
   5  28   2        4.24        6.04      3.05 o
   6  28   2        0.21       -0.46      3.66 o
  -7  29   2        0.00       -4.82      4.82 o
  -6  29   2        5.42        4.10      3.65 o
  -5  29   2        0.00        1.55      3.26 o
  -4  29   2        8.90       14.10      3.61 o
  -3  29   2        0.03       -2.19      2.19 o
  -2  29   2       30.35       32.95      4.62 o
  -1  29   2        4.11        2.72      3.16 o
   0  29   2       30.94       23.61      2.92 o
   1  29   2        1.34        1.96      3.84 o
   2  29   2        0.26       -0.66      2.80 o
   3  29   2        1.09        3.05      2.29 o
   4  29   2        1.65        3.87      2.69 o
   5  29   2       12.02       21.34      3.67 o
   6  29   2       47.91       74.49      6.53 o
  -6  30   2        0.26        2.15      3.66 o
  -5  30   2       16.56       21.61      8.94 o
  -4  30   2        4.73        0.70      2.93 o
  -3  30   2        0.80        1.20      3.64 o
  -2  30   2        0.00        0.84      3.59 o
  -1  30   2        0.87        0.05      5.62 o
   0  30   2        3.46        4.11      2.29 o
   1  30   2       10.01       12.89      2.76 o
   2  30   2        0.93       -2.11      2.11 o
   3  30   2       10.76       13.27      5.16 o
   4  30   2        2.01       11.70      5.74 o
   5  30   2        7.77        1.53      5.64 o
  -6  31   2        4.52        1.86      3.89 o
  -5  31   2        9.54        6.34      3.60 o
  -4  31   2       13.75       12.73      3.25 o
  -3  31   2       39.10       55.67      7.97 o
  -2  31   2        1.68       -0.63      3.62 o
  -1  31   2        0.30       -1.57      3.23 o
   0  31   2        2.40       -3.50      6.24 o
   1  31   2        0.55        1.47      2.41 o
   2  31   2        8.09        9.35      4.54 o
   3  31   2        0.03        8.56      7.84 o
   4  31   2        0.82       -2.04      5.45 o
   5  31   2        4.02        7.81      5.82 o
  -5  32   2        7.17        2.84      3.73 o
  -4  32   2        0.14       -2.44      2.75 o
  -3  32   2       34.84       32.94      5.06 o
  -2  32   2       28.84       40.98      5.19 o
  -1  32   2       76.78       94.24      6.54 o
   0  32   2       25.66       28.82      4.51 o
   1  32   2       14.89       10.03      2.86 o
   2  32   2       17.41       13.15      5.00 o
   3  32   2       55.34       64.67      6.99 o
   4  32   2        1.33       10.08      5.68 o
  -5  33   2        7.43        7.89      5.74 o
  -4  33   2        3.89        2.26      2.65 o
  -3  33   2        0.20       -2.67      3.88 o
  -2  33   2        8.82       11.90      4.40 o
  -1  33   2       23.25       24.25      5.12 o
   0  33   2        0.79        1.56      6.63 o
   1  33   2       12.13        9.48      5.28 o
   2  33   2       21.96       33.33      8.46 o
   3  33   2        0.04       -2.97      4.55 o
  -4  34   2        0.35       -1.59      4.32 o
  -3  34   2        0.17       -4.02      4.02 o
  -2  34   2       14.88        5.16      5.20 o
  -1  34   2       27.54       30.29      5.25 o
   0  34   2        4.25        6.94      4.10 o
   1  34   2        7.48       -2.15      2.73 o
   2  34   2        0.17        3.13      4.63 o
   3  34   2       10.24       14.29      6.85 o
  -3  35   2        0.86       -2.27      4.22 o
  -2  35   2        7.03        8.21      4.45 o
  -1  35   2        0.49       -2.96      4.08 o
   0  35   2        1.06        6.99      3.98 o
   1  35   2       16.96       37.55      8.96 o
   2  35   2        1.38        7.45      8.52 o
 -12   1   3        3.79        4.76      5.50 o
 -11   1   3        8.99        3.83      5.06 o
 -10   1   3       41.27       43.82      5.42 o
  -9   1   3       17.03       18.11      3.13 o
  -8   1   3      650.61      631.38     11.09 o
  -7   1   3      138.67      123.42      4.23 o
  -6   1   3      233.81      239.88      5.39 o
  -5   1   3      184.86      140.63      3.80 o
  -4   1   3      560.89      549.31      7.62 o
  -3   1   3     4809.21     5081.12     43.77 o
  -2   1   3        0.74        0.53      0.67 o
  -1   1   3     1188.34     1265.77     10.54 o
   0   1   3     4034.96     4039.11     34.71 o
   1   1   3      950.41     1014.84     11.97 o
   2   1   3       31.13       40.73      1.78 o
   3   1   3      164.64      203.95      3.72 o
   4   1   3      557.25      539.17      8.07 o
   5   1   3      119.65      120.08      3.99 o
   6   1   3        5.20        0.57      2.10 o
   7   1   3       80.56       73.27      5.80 o
   8   1   3       31.50       30.29      5.02 o
   9   1   3        1.35       -0.60      4.70 o
  10   1   3        0.31        3.71      5.67 o
 -12   2   3        3.58        3.41      5.90 o
 -11   2   3        1.11       -4.88      4.88 o
 -10   2   3       45.55       56.10      5.86 o
  -9   2   3       44.77       42.55      3.58 o
  -8   2   3      124.17      118.47      4.51 o
  -7   2   3       16.25       14.61      2.84 o
  -6   2   3      238.09      208.91      4.93 o
  -5   2   3       28.46       37.33      2.12 o
  -4   2   3      330.62      271.55      4.36 o
  -3   2   3       22.98       42.14      1.33 o
  -2   2   3     7876.54     7901.21     67.19 o
  -1   2   3     1084.94      940.97      8.36 o
   0   2   3      312.14      269.89      2.98 o
   1   2   3      231.16      250.08      3.23 o
   2   2   3      373.26      372.63      5.13 o
   3   2   3       36.37       28.34      1.68 o
   4   2   3       95.29       83.20      3.09 o
   5   2   3       30.22       29.92      2.45 o
   6   2   3       42.52       36.78      3.04 o
   7   2   3       94.23       89.20      4.76 o
   8   2   3       11.14        9.42      4.05 o
   9   2   3        3.75        3.95      5.13 o
  10   2   3        4.03        6.13      5.88 o
 -12   3   3       52.79       61.23     12.58 o
 -11   3   3        0.36        4.88      5.13 o
 -10   3   3        0.01       -0.03      3.35 o
  -9   3   3      241.22      248.27      7.53 o
  -8   3   3       92.44      102.65      4.32 o
  -7   3   3       92.41       86.57      3.63 o
  -6   3   3       26.37       19.57      2.06 o
  -5   3   3       62.13       50.92      3.38 o
  -4   3   3     1227.71     1339.49     14.07 o
  -3   3   3     1114.73     1205.75     11.32 o
  -2   3   3       62.89       43.94      1.20 o
  -1   3   3     2168.34     2088.34     17.59 o
   0   3   3     6235.72     6267.22     53.41 o
   1   3   3      207.72      218.13      2.93 o
   2   3   3       35.62       32.45      1.42 o
   3   3   3      122.30      127.44      3.80 o
   4   3   3       40.95       61.30      3.14 o
   5   3   3       10.42        9.17      1.95 o
   6   3   3        7.12        9.74      3.21 o
   7   3   3       57.44       59.97      4.68 o
   8   3   3        0.72        0.74      4.47 o
   9   3   3       38.05       50.06      7.28 o
  10   3   3        0.16       -4.06      5.16 o
 -12   4   3        8.72       13.65      6.40 o
 -11   4   3        2.87        1.69      4.24 o
 -10   4   3       14.21        4.17      3.48 o
  -9   4   3       73.98       67.54      4.98 o
  -8   4   3      183.74      176.35      5.45 o
  -7   4   3       10.73       14.86      2.26 o
  -6   4   3      137.55      134.00      4.00 o
  -5   4   3        1.32        1.91      1.17 o
  -4   4   3        0.68        4.48      1.03 o
  -3   4   3     1749.92     1736.73     17.45 o
  -2   4   3     3172.86     3413.36     28.32 o
  -1   4   3     1332.08     1311.62     11.88 o
   0   4   3     2486.66     2505.58     22.35 o
   1   4   3       36.64       36.13      1.13 o
   2   4   3      305.81      331.17      5.49 o
   3   4   3        7.56       18.84      1.58 o
   4   4   3       29.36       41.55      2.16 o
   5   4   3      465.36      428.20      7.87 o
   6   4   3      127.87      117.40      4.88 o
   7   4   3        1.88       -1.77      2.86 o
   8   4   3       23.02       31.84      4.42 o
   9   4   3        1.63       -4.00      4.34 o
  10   4   3        6.23        1.38      5.65 o
 -12   5   3       17.11        7.18      6.01 o
 -11   5   3        3.23        3.98      5.60 o
 -10   5   3       40.52       36.06      4.82 o
  -9   5   3       46.33       35.20      4.79 o
  -8   5   3       11.69       11.89      2.51 o
  -7   5   3       13.00       10.00      2.09 o
  -6   5   3       50.28       46.72      2.92 o
  -5   5   3       82.12       98.52      2.75 o
  -4   5   3     2282.79     2369.30     22.45 o
  -3   5   3       46.99       43.48      1.45 o
  -2   5   3      266.72      272.59      3.24 o
  -1   5   3     1340.75     1349.09     12.78 o
   0   5   3     4244.71     4451.68     38.29 o
   1   5   3     2273.73     2330.04     21.51 o
   2   5   3      320.41      418.84      5.89 o
   3   5   3     1194.73     1255.80     23.19 o
   4   5   3        2.26        2.39      1.09 o
   5   5   3       82.15       97.14      6.67 o
   6   5   3      124.77      114.54      4.84 o
   7   5   3        8.20        8.27      3.36 o
   8   5   3       30.62       36.64      4.63 o
   9   5   3        4.72        1.29      4.15 o
  10   5   3        2.01        2.01      6.78 o
 -12   6   3        4.92       -4.52      5.80 o
 -11   6   3        5.54        7.67      4.42 o
 -10   6   3        1.27       -2.53      3.08 o
  -9   6   3       49.30       53.85      4.73 o
  -8   6   3        0.12       -0.43      2.20 o
  -7   6   3        4.27        3.46      1.93 o
  -6   6   3        3.57        1.91      1.51 o
  -5   6   3       73.98       78.23      2.53 o
  -4   6   3      280.44      263.18      3.82 o
  -3   6   3       13.02       22.69      1.06 o
  -2   6   3     1007.05     1073.83      9.99 o
  -1   6   3     1150.39     1158.89     10.55 o
   0   6   3      361.76      387.88      4.62 o
   1   6   3     1094.04     1355.35     14.65 o
   2   6   3      907.77      969.77     10.79 o
   3   6   3      109.43       85.56      2.51 o
   4   6   3      533.62      564.86      9.84 o
   5   6   3       11.97       17.02      2.02 o
   6   6   3      194.60      187.93      6.85 o
   7   6   3        1.87        2.17      3.05 o
   8   6   3        9.47        5.26      3.64 o
   9   6   3       10.28       12.20      4.68 o
  10   6   3       10.52        5.62      5.63 o
 -12   7   3        1.25       -7.68      7.68 o
 -11   7   3        0.11       -0.36      4.26 o
 -10   7   3        3.97       -1.10      3.34 o
  -9   7   3        0.14        0.77      3.12 o
  -8   7   3        0.42       -0.34      2.39 o
  -7   7   3       84.24       78.85      3.51 o
  -6   7   3        5.08        3.58      1.51 o
  -5   7   3      520.12      550.40      7.50 o
  -4   7   3      426.11      468.11      5.68 o
  -3   7   3     2271.75     2493.00     22.14 o
  -2   7   3      513.53      528.22      6.01 o
  -1   7   3      394.45      371.55      4.46 o
   0   7   3      291.61      351.71      4.51 o
   1   7   3      500.03      561.95      6.81 o
   2   7   3     3072.99     2948.23     35.30 o
   3   7   3       20.16       21.66      1.59 o
   4   7   3       53.05       53.82      2.30 o
   5   7   3      390.01      353.79      6.86 o
   6   7   3       28.79       28.92      3.63 o
   7   7   3        1.87        5.47      3.18 o
   8   7   3       30.80       20.23      4.22 o
   9   7   3        1.83        6.30      4.41 o
  10   7   3       13.34        6.52     17.94 o
 -12   8   3        8.13        7.75      9.16 o
 -11   8   3        0.00        0.80      6.51 o
 -10   8   3        3.67       -3.11      3.11 o
  -9   8   3      144.20      135.42      6.55 o
  -8   8   3      122.64      124.33      6.56 o
  -7   8   3       48.29       37.27      2.80 o
  -6   8   3      394.77      353.84      5.88 o
  -5   8   3      261.07      283.19      4.82 o
  -4   8   3      132.05      184.88      2.93 o
  -3   8   3      835.42      802.28      8.36 o
  -2   8   3      439.64      444.34      4.69 o
  -1   8   3     3010.49     2982.34     30.47 o
   0   8   3        9.66       19.97      0.98 o
   1   8   3      927.50      953.42     10.01 o
   2   8   3      101.94      108.85      2.80 o
   3   8   3      152.91      187.84      4.11 o
   4   8   3        3.19        2.26      1.23 o
   5   8   3       15.97       13.16      2.34 o
   6   8   3      175.54      174.26     11.25 o
   7   8   3       43.62       38.89      4.39 o
   8   8   3        0.12       -2.75      2.75 o
   9   8   3        1.96       -3.94      3.94 o
  10   8   3        0.14        5.24      6.17 o
 -11   9   3        1.91       -2.71      5.35 o
 -10   9   3        1.92       -0.18      3.40 o
  -9   9   3       57.98       60.29      4.97 o
  -8   9   3       45.15       37.58      4.05 o
  -7   9   3       65.78       62.12      3.20 o
  -6   9   3        0.97        3.59      1.51 o
  -5   9   3     2778.47     2842.72     30.16 o
  -4   9   3      538.33      595.30      6.48 o
  -3   9   3      266.65      171.93      2.76 o
  -2   9   3     1250.45     1577.43     13.62 o
  -1   9   3      759.32      808.59      8.52 o
   0   9   3       31.11       25.87      1.01 o
   1   9   3     1855.18     1858.01     19.64 o
   2   9   3        0.39        7.73      1.09 o
   3   9   3       41.12       47.99      2.86 o
   4   9   3       12.43       15.73      2.19 o
   5   9   3      490.11      448.82     10.36 o
   6   9   3       39.73       42.68      3.98 o
   7   9   3       59.17       49.20      4.66 o
   8   9   3        1.40        2.01      3.15 o
   9   9   3        1.43       -3.36      3.36 o
  10   9   3        9.36        0.50      8.12 o
 -11  10   3       16.43        6.65      4.98 o
 -10  10   3        2.66        4.51      3.69 o
  -9  10   3        7.71        9.53      3.54 o
  -8  10   3      142.02      123.39      5.82 o
  -7  10   3      157.77      167.45      4.88 o
  -6  10   3      320.01      298.35      8.34 o
  -5  10   3      161.36      159.05      5.29 o
  -4  10   3      122.21      111.85      2.75 o
  -3  10   3      213.70      222.88      6.22 o
  -2  10   3      975.26     1011.43     11.67 o
  -1  10   3      932.74     1112.39     11.36 o
   0  10   3       43.44       49.87      1.67 o
   1  10   3      155.12      178.07      3.12 o
   2  10   3      150.01      144.69      3.50 o
   3  10   3      366.12      375.74      7.52 o
   4  10   3       62.42       67.56      3.19 o
   5  10   3        7.04        6.83      3.17 o
   6  10   3       17.63       13.50      3.28 o
   7  10   3        0.18        4.12      3.14 o
   8  10   3        0.42        1.62      3.87 o
   9  10   3        1.01        2.84      4.99 o
 -11  11   3       12.23       10.36      5.30 o
 -10  11   3       34.51       27.71      8.97 o
  -9  11   3        8.17        6.76      3.28 o
  -8  11   3      203.59      212.08      7.52 o
  -7  11   3      926.80      831.37     16.20 o
  -6  11   3      334.82      329.39      6.15 o
  -5  11   3       65.81       64.54      2.63 o
  -4  11   3      118.68      133.83      2.99 o
  -3  11   3       12.44       22.17      1.77 o
  -2  11   3       34.96       41.84      1.55 o
  -1  11   3      481.68      468.71      5.35 o
   0  11   3      496.38      577.69     13.98 o
   1  11   3       46.19       41.31      2.80 o
   2  11   3      408.81      361.70      6.34 o
   3  11   3        9.32       11.94      2.58 o
   4  11   3       50.65       49.55      2.94 o
   5  11   3       16.99       16.59      3.48 o
   6  11   3       47.53       46.72      8.22 o
   7  11   3       99.92       93.12      5.97 o
   8  11   3        1.22       -3.04      3.04 o
   9  11   3        4.46        3.92      5.11 o
 -11  12   3        0.03       -2.27      4.53 o
 -10  12   3       14.63       15.05      4.89 o
  -9  12   3       17.63       11.50      5.20 o
  -8  12   3       70.77       83.01      8.10 o
  -7  12   3      244.64      233.35      7.41 o
  -6  12   3       78.29       67.29      2.81 o
  -5  12   3      337.30      337.02      6.98 o
  -4  12   3      154.75      139.27      3.26 o
  -3  12   3      321.91      332.49      5.23 o
  -2  12   3       15.64       25.88      1.55 o
  -1  12   3      513.04      559.74      7.73 o
   0  12   3      110.06      145.90      3.73 o
   1  12   3      110.64      135.90      3.87 o
   2  12   3        0.01        1.24      1.04 o
   3  12   3      163.66      141.28      3.90 o
   4  12   3       22.36       18.15      2.28 o
   5  12   3       64.43       67.16      6.27 o
   6  12   3      238.22      229.45      8.74 o
   7  12   3        0.48        2.85      3.12 o
   8  12   3        0.73       -0.13      3.15 o
   9  12   3        9.59       10.41      4.51 o
 -11  13   3       28.90       40.19      6.65 o
 -10  13   3        6.05        6.29      4.57 o
  -9  13   3        1.46        2.81      3.76 o
  -8  13   3        3.24        4.25      2.99 o
  -7  13   3      267.89      277.58      8.21 o
  -6  13   3      519.31      513.90      8.25 o
  -5  13   3       30.12       31.87      1.85 o
  -4  13   3      439.31      474.38      5.78 o
  -3  13   3      448.74      467.02      5.42 o
  -2  13   3       12.19       22.16      1.26 o
  -1  13   3      856.03      874.34     10.32 o
   0  13   3      616.49      653.97     14.79 o
   1  13   3      233.00      255.06      7.69 o
   2  13   3      194.42      171.40      3.57 o
   3  13   3      217.66      245.25      5.34 o
   4  13   3      559.82      516.08      9.50 o
   5  13   3      293.75      298.53      8.38 o
   6  13   3       14.29       15.25      3.29 o
   7  13   3        7.82        8.85      3.35 o
   8  13   3       28.04       23.93      4.34 o
   9  13   3        0.03       -2.15      4.76 o
 -11  14   3       59.12       54.18      7.25 o
 -10  14   3       13.20       19.40      5.12 o
  -9  14   3       62.32       55.83      5.91 o
  -8  14   3       15.89        7.50      3.95 o
  -7  14   3      348.52      374.67      9.68 o
  -6  14   3        0.61       -0.66      2.00 o
  -5  14   3       48.66       60.41      2.12 o
  -4  14   3      274.00      294.46      4.37 o
  -3  14   3      460.94      475.53      5.48 o
  -2  14   3        0.04       -0.75      0.75 o
  -1  14   3       69.12       69.66      2.27 o
   0  14   3        0.59        3.37      1.31 o
   1  14   3      620.62      669.68     14.60 o
   2  14   3        2.86        3.42      1.00 o
   3  14   3     1023.33      976.40     14.74 o
   4  14   3       20.75       22.43      2.39 o
   5  14   3       96.68       93.02      4.83 o
   6  14   3       30.14       38.57      4.00 o
   7  14   3       50.34       46.74      4.67 o
   8  14   3       10.23        6.45      3.91 o
   9  14   3        2.49       14.68      5.68 o
 -11  15   3        5.66        6.81      5.22 o
 -10  15   3       37.84       41.79      6.19 o
  -9  15   3        2.15       -0.87      3.93 o
  -8  15   3        7.23        5.62      3.59 o
  -7  15   3      180.49      168.14      6.42 o
  -6  15   3       51.33       47.61      4.18 o
  -5  15   3       30.91       36.86      2.02 o
  -4  15   3      253.09      247.60      4.65 o
  -3  15   3       20.30       19.16      1.02 o
  -2  15   3        0.95       -0.42      0.75 o
  -1  15   3      243.09      236.07      4.08 o
   0  15   3      311.89      327.74      8.29 o
   1  15   3       10.70       15.76      1.86 o
   2  15   3      261.19      274.71      4.82 o
   3  15   3      421.14      381.53      7.14 o
   4  15   3      155.27      136.03      5.17 o
   5  15   3        0.16        3.47      3.24 o
   6  15   3       65.56       53.44      4.39 o
   7  15   3       89.11       95.67      5.86 o
   8  15   3        0.48       -2.43      3.74 o
   9  15   3        7.60       10.34      5.34 o
 -11  16   3        0.00        0.63      5.08 o
 -10  16   3       10.93       12.38      6.30 o
  -9  16   3        1.83       -3.12      3.84 o
  -8  16   3        3.15       10.15      4.11 o
  -7  16   3       62.27       57.56      6.42 o
  -6  16   3      262.71      260.81      7.36 o
  -5  16   3        8.88        7.33      1.86 o
  -4  16   3       96.24      105.68      2.77 o
  -3  16   3       31.46       42.07      1.66 o
  -2  16   3      101.71       89.53      2.52 o
  -1  16   3        4.31        5.38      0.98 o
   0  16   3      302.85      150.65      9.00 o
   1  16   3       15.69       21.35      2.16 o
   2  16   3       33.84       39.67      4.46 o
   3  16   3       16.93       18.90      1.89 o
   4  16   3       39.20       43.77      4.23 o
   5  16   3       33.63       32.30      3.49 o
   6  16   3       71.09       70.02      4.77 o
   7  16   3       37.16       45.72      4.95 o
   8  16   3       35.51       48.40      5.58 o
   9  16   3        0.04        1.31      6.66 o
 -10  17   3        5.64        7.57      5.30 o
  -9  17   3        4.88        6.56      4.19 o
  -8  17   3        5.36        6.43      3.66 o
  -7  17   3       34.76       27.63      4.97 o
  -6  17   3       67.25       62.43      4.77 o
  -5  17   3      116.56      128.10      4.78 o
  -4  17   3      269.63      289.40      4.48 o
  -3  17   3     1010.98     1021.20     11.22 o
  -2  17   3       65.15       55.20      1.77 o
  -1  17   3       26.79       28.04      1.40 o
   0  17   3       77.88       85.78      4.59 o
   1  17   3        3.50        6.97      2.49 o
   2  17   3        1.52        2.40      2.09 o
   3  17   3      358.33      321.22      6.42 o
   4  17   3      254.12      279.39      7.57 o
   5  17   3        0.00       -2.01      2.65 o
   6  17   3       32.71       30.70      4.92 o
   7  17   3       22.53       26.42      4.33 o
   8  17   3       26.28       29.96      5.57 o
   9  17   3        0.01        8.19      7.28 o
 -10  18   3        6.19        9.80      5.05 o
  -9  18   3        2.08        1.42      4.64 o
  -8  18   3        2.58        0.03      3.37 o
  -7  18   3        9.14        6.46      3.42 o
  -6  18   3      243.51      225.63     10.88 o
  -5  18   3      242.01      238.34      6.55 o
  -4  18   3       16.41       27.88      1.77 o
  -3  18   3        0.47        3.02      1.18 o
  -2  18   3      179.84      181.59      3.21 o
  -1  18   3       22.39       29.31      1.86 o
   0  18   3      687.91      712.61     12.69 o
   1  18   3      266.86      247.04      6.56 o
   2  18   3     1154.92     1091.05     21.91 o
   3  18   3      633.87      594.45     10.25 o
   4  18   3      316.86      294.22      7.73 o
   5  18   3      116.62      105.45      5.91 o
   6  18   3        9.75        8.98      3.77 o
   7  18   3       31.10       55.65      5.79 o
   8  18   3        0.66       -0.16      4.39 o
 -10  19   3       15.27        5.03      4.95 o
  -9  19   3        2.72       -0.55      3.91 o
  -8  19   3        0.53       -2.96      3.43 o
  -7  19   3        0.18       -1.05      3.22 o
  -6  19   3       17.45       14.54      3.44 o
  -5  19   3       31.90       30.44      2.99 o
  -4  19   3        6.21        4.60      1.80 o
  -3  19   3        6.46        3.41      1.25 o
  -2  19   3       79.53       71.75      2.05 o
  -1  19   3       31.55       18.91      1.24 o
   0  19   3       42.17       53.69      2.58 o
   1  19   3      149.56      143.58      6.24 o
   2  19   3      197.53      214.27      7.52 o
   3  19   3       52.58       41.98      5.12 o
   4  19   3       12.32       11.15      2.88 o
   5  19   3        7.14       -3.04      3.22 o
   6  19   3       12.98       18.28      4.40 o
   7  19   3       25.60       28.68      4.99 o
   8  19   3        5.52       -4.17      4.17 o
 -10  20   3        7.22       10.90      6.19 o
  -9  20   3        1.47       -3.37      4.00 o
  -8  20   3       22.57       14.03      4.23 o
  -7  20   3        0.01       -1.47      3.07 o
  -6  20   3       15.22       12.31      3.45 o
  -5  20   3       38.69       45.29      3.22 o
  -4  20   3       28.52       25.98      2.62 o
  -3  20   3        0.63       -0.79      1.53 o
  -2  20   3       83.05       84.97      2.29 o
  -1  20   3      406.56      382.57      6.31 o
   0  20   3      212.53      203.50      4.57 o
   1  20   3        6.04        4.87      2.34 o
   2  20   3      423.34      402.95     16.12 o
   3  20   3       38.05       40.08      2.56 o
   4  20   3      140.70      124.56      6.35 o
   5  20   3        1.00       -0.53      3.16 o
   6  20   3      148.32      144.74      8.46 o
   7  20   3        2.60       -2.57      3.90 o
   8  20   3        0.04        5.18      4.54 o
 -10  21   3        8.29       16.36      5.55 o
  -9  21   3        0.02       -3.59      4.00 o
  -8  21   3       15.99       17.11      4.44 o
  -7  21   3        4.73        0.84      3.21 o
  -6  21   3       12.67       10.79      3.40 o
  -5  21   3      109.66      100.60      4.33 o
  -4  21   3      104.74       85.68      3.85 o
  -3  21   3       50.01       58.99      5.12 o
  -2  21   3       10.48       10.62      1.65 o
  -1  21   3       52.90       51.38      3.66 o
   0  21   3        3.32        3.82      1.61 o
   1  21   3      227.37      205.59     12.92 o
   2  21   3        9.27       15.07      5.87 o
   3  21   3       62.22       58.38      4.45 o
   4  21   3        0.06       -1.93      2.41 o
   5  21   3        4.44        6.28      3.50 o
   6  21   3        7.06        9.25      6.86 o
   7  21   3        0.02       -5.00      5.00 o
   8  21   3        0.03       -3.78      4.23 o
  -9  22   3        1.69        2.63      4.45 o
  -8  22   3        1.06       -0.56      5.99 o
  -7  22   3        0.14       -0.88      4.00 o
  -6  22   3       20.30       20.87      3.81 o
  -5  22   3        0.23        1.47      2.79 o
  -4  22   3       94.19       71.61      3.50 o
  -3  22   3        9.79        9.32      2.07 o
  -2  22   3       63.06       58.85      4.05 o
  -1  22   3       48.10       46.41      2.67 o
   0  22   3       30.91       32.35      3.40 o
   1  22   3       96.56      103.37      9.60 o
   2  22   3       37.43       26.28      6.75 o
   3  22   3        4.57        0.66      4.53 o
   4  22   3        0.49        1.24      2.76 o
   5  22   3       10.45        5.81      8.04 o
   6  22   3       10.14        8.74      4.01 o
   7  22   3        0.40        5.64      4.77 o
  -9  23   3        5.33       -3.30      4.24 o
  -8  23   3       12.32        9.28      4.76 o
  -7  23   3       18.17       18.46      4.11 o
  -6  23   3        3.67       -0.47      3.06 o
  -5  23   3       42.44       46.44      4.23 o
  -4  23   3        3.59       13.08      2.71 o
  -3  23   3      156.30      136.66      3.93 o
  -2  23   3      338.94      331.99      8.55 o
  -1  23   3      184.02      172.49      6.99 o
   0  23   3      317.74      317.30      7.12 o
   1  23   3       86.54       86.99      8.96 o
   2  23   3       19.45       30.60      7.18 o
   3  23   3       25.54       18.51      2.57 o
   4  23   3       19.03       20.88      3.32 o
   5  23   3       18.03       16.12      3.83 o
   6  23   3       15.00       12.96      3.89 o
   7  23   3        0.50       -1.87      3.80 o
  -9  24   3        0.04        7.70      4.79 o
  -8  24   3        1.15       -0.20      3.86 o
  -7  24   3        4.08        3.98      3.64 o
  -6  24   3        8.27        7.23      3.39 o
  -5  24   3       18.94       14.33      3.44 o
  -4  24   3      116.69      124.85      4.72 o
  -3  24   3        1.68        3.30      1.72 o
  -2  24   3      104.21      105.25      8.00 o
  -1  24   3       71.90       75.08      4.93 o
   0  24   3       22.96       31.33      3.21 o
   1  24   3       99.94       86.32      9.43 o
   2  24   3        1.05        1.61      5.64 o
   3  24   3        0.41        8.36      6.24 o
   4  24   3       15.34       16.23      3.20 o
   5  24   3        6.92       11.95      3.80 o
   6  24   3       15.79        7.40      3.94 o
   7  24   3        3.75        1.26      4.19 o
  -9  25   3       27.25       29.76      7.04 o
  -8  25   3       11.89        8.06      5.72 o
  -7  25   3        4.94        9.68      4.05 o
  -6  25   3        4.86        0.20      3.17 o
  -5  25   3       15.98       14.17      3.48 o
  -4  25   3       94.85       98.10      5.31 o
  -3  25   3        5.16        4.57      1.69 o
  -2  25   3       72.30       89.06     13.94 o
  -1  25   3      105.24      109.80      6.61 o
   0  25   3       34.57       28.03      3.69 o
   1  25   3        0.32       -3.25      4.80 o
   2  25   3       46.65       42.65      8.22 o
   3  25   3        0.81        8.82      6.58 o
   4  25   3        5.03        3.13      4.71 o
   5  25   3        7.63        8.26      6.45 o
   6  25   3       23.91       31.32      4.61 o
   7  25   3        0.23       -3.92      3.92 o
  -8  26   3        0.98        4.11      6.56 o
  -7  26   3        6.45       14.90      4.91 o
  -6  26   3       38.95       38.71      6.30 o
  -5  26   3        6.55        9.32      3.39 o
  -4  26   3       34.23       33.96      3.68 o
  -3  26   3       15.91       15.24      1.74 o
  -2  26   3       23.80       28.08      4.18 o
  -1  26   3      210.35      211.10      8.35 o
   0  26   3       39.92       41.87      3.73 o
   1  26   3        6.08       11.64      6.01 o
   2  26   3        0.36        2.68      6.11 o
   3  26   3        0.69        2.89      6.07 o
   4  26   3        0.02       -2.45      2.45 o
   5  26   3        4.04       -0.59      3.00 o
   6  26   3        5.25        4.55      3.77 o
  -8  27   3       56.38       67.70      6.84 o
  -7  27   3       27.87       38.12      5.12 o
  -6  27   3       15.19       13.26      3.83 o
  -5  27   3       52.79       55.74      4.69 o
  -4  27   3       98.22       85.81      5.00 o
  -3  27   3        1.36       -0.38      1.89 o
  -2  27   3       17.22       19.80      5.02 o
  -1  27   3      180.39      158.57     13.29 o
   0  27   3        0.30       -2.75      4.66 o
   1  27   3        1.85        7.55      6.11 o
   2  27   3       27.52       41.34      8.46 o
   3  27   3        6.82       17.95      7.72 o
   4  27   3        0.12       -2.07      2.28 o
   5  27   3        2.51        0.97      2.98 o
   6  27   3       11.90       22.93      6.29 o
  -7  28   3        7.38       10.05      4.96 o
  -6  28   3        8.41       13.40      4.04 o
  -5  28   3        7.27        9.53      3.54 o
  -4  28   3        1.24        0.42      2.69 o
  -3  28   3        4.77        7.32      6.26 o
  -2  28   3       21.67       19.75      4.08 o
  -1  28   3        1.82        4.65      3.35 o
   0  28   3        0.31       -5.11      5.20 o
   1  28   3        3.98        8.69      6.44 o
   2  28   3        3.79       10.47      6.68 o
   3  28   3        0.00       -3.15      6.41 o
   4  28   3        1.08       -5.47      5.47 o
   5  28   3        7.67       10.92      3.56 o
   6  28   3        6.31       12.94      4.04 o
  -7  29   3       46.72       40.31      5.46 o
  -6  29   3        0.20        2.55      3.69 o
  -5  29   3       21.27       24.22      3.98 o
  -4  29   3       10.14       17.50      3.64 o
  -3  29   3        8.63        0.30      5.62 o
  -2  29   3        2.29       -3.31      3.31 o
  -1  29   3       10.50        8.86      3.51 o
   0  29   3       14.44       14.21      3.42 o
   1  29   3       10.91        6.81      2.53 o
   2  29   3       36.70       31.21      8.52 o
   3  29   3       12.06       11.13      5.31 o
   4  29   3        9.73        2.52      5.32 o
   5  29   3        0.00        2.33      5.87 o
  -7  30   3        0.34        0.34      4.18 o
  -6  30   3       18.68       26.02      6.65 o
  -5  30   3        0.15       -0.60      3.75 o
  -4  30   3       10.33       10.08      3.19 o
  -3  30   3        1.91        8.03      5.99 o
  -2  30   3       22.43       34.18      4.84 o
  -1  30   3        3.42        6.08      3.54 o
   0  30   3       20.08       20.01      3.69 o
   1  30   3       41.48       35.96      3.64 o
   2  30   3        0.65       -1.38      4.32 o
   3  30   3        4.05       14.14      5.61 o
   4  30   3        0.00       -3.23      5.43 o
   5  30   3        3.83        3.33      6.18 o
  -6  31   3        7.99        7.21      4.04 o
  -5  31   3       41.27       47.29      4.69 o
  -4  31   3        8.87        7.60      2.57 o
  -3  31   3       18.58       19.41      4.66 o
  -2  31   3       16.78       17.16      4.34 o
  -1  31   3        0.69        4.26      2.44 o
   0  31   3       11.72        9.39      4.45 o
   1  31   3        0.52        2.75      4.22 o
   2  31   3       64.00       80.07      7.36 o
   3  31   3        0.83       -3.90      4.77 o
   4  31   3       20.87       30.52      6.88 o
  -5  32   3        1.26        4.11      3.40 o
  -4  32   3        0.02        2.81      4.48 o
  -3  32   3        1.64        4.15      4.27 o
  -2  32   3        3.24        4.53      5.70 o
  -1  32   3        5.40       -2.05      3.79 o
   0  32   3        8.53       10.47      2.91 o
   1  32   3        7.71        8.83      4.38 o
   2  32   3        0.09        9.98      4.97 o
   3  32   3        6.58        7.17      5.70 o
  -5  33   3        2.66        6.46      3.32 o
  -4  33   3        2.82        5.78      4.51 o
  -3  33   3        0.91        7.38      4.60 o
  -2  33   3        1.67        4.18      4.36 o
  -1  33   3        2.36        1.00      5.13 o
   0  33   3        1.60        4.04      2.65 o
   1  33   3        0.31        4.45      4.46 o
   2  33   3        0.05       -4.50      4.50 o
   3  33   3        0.26        0.63     11.73 o
  -4  34   3       19.24       23.22      5.51 o
  -3  34   3        1.46        6.06      4.60 o
  -2  34   3        0.34        2.36      4.25 o
  -1  34   3       41.47       41.89      5.53 o
   0  34   3       16.27       15.45      4.16 o
   1  34   3        6.41        9.49      4.47 o
   2  34   3       10.08       13.55      6.88 o
  -3  35   3        7.54       12.55      5.25 o
  -2  35   3        0.05        0.45      4.47 o
  -1  35   3       12.91       17.42      5.34 o
   0  35   3        0.00       -6.24      6.24 o
   1  35   3       25.67       17.72      8.83 o
 -12   0   4       24.38       33.25     10.30 o
 -11   0   4        6.77        4.66      7.25 o
 -10   0   4        0.80        5.30      5.04 o
  -9   0   4      470.70      451.15     13.33 o
  -8   0   4       97.58       81.89      5.83 o
  -7   0   4       25.61       29.52      3.60 o
  -6   0   4        6.84       13.60      2.87 o
  -5   0   4     1371.88     1256.01     23.87 o
  -4   0   4     6915.25     7381.89    121.58 o
  -3   0   4     8804.81     8880.13    131.84 o
  -2   0   4      615.66      470.94      7.60 o
  -1   0   4      843.96      903.30     11.72 o
   0   0   4      369.48      410.05      6.15 o
   1   0   4        6.71       12.52      1.66 o
   2   0   4     2756.40     2689.52     39.98 o
   3   0   4      569.64      580.10     11.09 o
   4   0   4      496.79      468.34     11.55 o
   5   0   4      348.13      336.02     10.03 o
   6   0   4        7.38        1.97      3.30 o
   7   0   4       10.12       15.64      5.20 o
   8   0   4       28.23       37.78      6.89 o
   9   0   4        1.31       -4.83      7.11 o
 -12   1   4        2.08       -1.49      5.55 o
 -11   1   4        0.94       -0.24      4.73 o
 -10   1   4       29.76       24.92      3.92 o
  -9   1   4       49.92       55.20      3.83 o
  -8   1   4      215.18      218.23      6.06 o
  -7   1   4        1.25        0.87      1.82 o
  -6   1   4      549.32      576.55      9.48 o
  -5   1   4      718.82      760.36     11.18 o
  -4   1   4     1048.61      974.24     13.24 o
  -3   1   4      331.51      376.54      4.94 o
  -2   1   4       27.08       19.40      1.26 o
  -1   1   4     2067.08     1941.48     18.20 o
   0   1   4      993.85     1074.07     10.13 o
   1   1   4     2481.75     2414.47     25.60 o
   2   1   4      436.51      493.15      6.62 o
   3   1   4      111.28      119.68      3.20 o
   4   1   4       17.64       14.47      2.01 o
   5   1   4       43.30       47.47      3.06 o
   6   1   4        9.78        7.08      3.34 o
   7   1   4        0.69        5.96      3.08 o
   8   1   4        1.09        1.17      3.34 o
   9   1   4        1.00       -2.85      4.76 o
 -12   2   4       45.82       62.66      8.70 o
 -11   2   4       10.63        2.69      5.75 o
 -10   2   4        2.22       -0.41      3.32 o
  -9   2   4       38.91       44.22      3.57 o
  -8   2   4      119.23      132.74      4.86 o
  -7   2   4       51.34       39.01      2.79 o
  -6   2   4       52.92       66.53      3.04 o
  -5   2   4     1642.27     1643.46     21.25 o
  -4   2   4      756.91      764.49     10.84 o
  -3   2   4     1724.32     1744.54     17.65 o
  -2   2   4      535.36      486.80      5.49 o
  -1   2   4     2280.54     2251.80     21.52 o
   0   2   4      433.39      381.50      4.50 o
   1   2   4      719.00      743.59      8.81 o
   2   2   4      355.10      281.71      4.46 o
   3   2   4      429.34      437.81      6.80 o
   4   2   4        2.16        3.42      1.69 o
   5   2   4      668.41      629.18     10.55 o
   6   2   4      162.38      175.56      6.00 o
   7   2   4        1.87        1.74      2.95 o
   8   2   4       20.35       22.58      5.01 o
   9   2   4       14.25       13.47      5.74 o
 -12   3   4       57.16       58.49     10.79 o
 -11   3   4        9.11        5.77      4.53 o
 -10   3   4        0.37        3.05      3.32 o
  -9   3   4       19.41       23.07      3.09 o
  -8   3   4     1046.00      979.14     15.20 o
  -7   3   4      280.90      265.46      6.23 o
  -6   3   4        0.03        2.38      1.65 o
  -5   3   4     2453.11     2739.19     33.72 o
  -4   3   4     1357.24     1424.63     15.90 o
  -3   3   4       29.88       33.04      1.43 o
  -2   3   4      703.88      710.17      6.92 o
  -1   3   4      264.41      278.34      3.53 o
   0   3   4      357.44      365.57      4.36 o
   1   3   4       56.31       45.50      2.35 o
   2   3   4        7.79       13.03      1.30 o
   3   3   4       13.10       17.88      1.63 o
   4   3   4      121.55      121.56      3.57 o
   5   3   4      111.44      120.19      4.26 o
   6   3   4       86.47       91.40      5.11 o
   7   3   4        6.71        8.80      3.94 o
   8   3   4        4.18        3.32      3.96 o
   9   3   4        0.00       -3.75      3.75 o
 -12   4   4        7.85        9.03      6.26 o
 -11   4   4       52.81       51.17      6.34 o
 -10   4   4       98.07       88.77      6.39 o
  -9   4   4      266.37      242.06      7.45 o
  -8   4   4       25.80       27.85      2.97 o
  -7   4   4      507.79      528.55      9.33 o
  -6   4   4      646.61      601.52      9.76 o
  -5   4   4       65.84       87.87      3.12 o
  -4   4   4      309.10      344.55      4.88 o
  -3   4   4       31.06       24.13      1.30 o
  -2   4   4      620.64      593.61      6.16 o
  -1   4   4      268.21      270.20      3.19 o
   0   4   4      882.86     1085.02     10.72 o
   1   4   4      279.18      284.99      4.93 o
   2   4   4      358.31      469.24      7.38 o
   3   4   4      255.09      268.20      9.41 o
   4   4   4       19.67       15.98      1.82 o
   5   4   4       14.66       20.25      2.47 o
   6   4   4      168.27      175.12      6.48 o
   7   4   4       23.87       27.42      3.99 o
   8   4   4        7.64        7.82      4.38 o
   9   4   4        0.57       -1.68      4.98 o
 -12   5   4       14.21       17.78      6.72 o
 -11   5   4        1.49       -3.85      4.13 o
 -10   5   4        2.70        0.31      3.52 o
  -9   5   4        6.60        2.83      2.69 o
  -8   5   4        3.51        5.49      2.38 o
  -7   5   4      487.99      458.07      8.54 o
  -6   5   4       18.13       18.94      2.17 o
  -5   5   4      439.13      484.82      7.39 o
  -4   5   4       18.76        0.72      0.97 o
  -3   5   4        4.07        7.69      1.02 o
  -2   5   4     3825.03     3920.47     39.28 o
  -1   5   4      122.47       86.62      1.77 o
   0   5   4     2776.70     3111.22     30.00 o
   1   5   4     5228.42     5075.20     54.87 o
   2   5   4      933.45      970.14     12.04 o
   3   5   4        9.38        7.73      1.44 o
   4   5   4       48.51       50.53      2.85 o
   5   5   4      355.04      330.91      7.77 o
   6   5   4        0.42        1.62      2.44 o
   7   5   4       12.61        9.36      3.72 o
   8   5   4       12.51       12.36      4.60 o
   9   5   4        4.20        3.25      4.67 o
 -12   6   4        0.17       21.41      9.73 o
 -11   6   4        0.23        2.83      4.06 o
 -10   6   4       40.14       29.62      4.59 o
  -9   6   4       48.61       52.49      4.60 o
  -8   6   4        0.18       -2.00      2.00 o
  -7   6   4      704.58      681.43     11.19 o
  -6   6   4      141.70      170.10      4.23 o
  -5   6   4      585.75      514.09      7.71 o
  -4   6   4       30.36       19.11      1.33 o
  -3   6   4      621.85      678.02      7.39 o
  -2   6   4      311.73      265.09      3.74 o
  -1   6   4      661.17      664.04      6.94 o
   0   6   4      468.61      498.04      6.17 o
   1   6   4      634.79      548.80      6.65 o
   2   6   4     1480.69     1592.02     18.55 o
   3   6   4        6.64        9.06      1.50 o
   4   6   4      595.90      567.38      8.50 o
   5   6   4       60.93       70.42      4.78 o
   6   6   4        8.68        4.83      2.69 o
   7   6   4        2.67        6.86      4.37 o
   8   6   4        1.37        1.02      4.02 o
   9   6   4        1.99       -2.29      4.39 o
 -12   7   4       24.77       20.36      7.50 o
 -11   7   4        0.45       -2.43      3.74 o
 -10   7   4       19.84       20.20      4.14 o
  -9   7   4        3.84        2.62      3.87 o
  -8   7   4       51.23       53.59      3.48 o
  -7   7   4        5.35       15.74      2.44 o
  -6   7   4       86.74       88.11      3.10 o
  -5   7   4        0.67        4.27      1.38 o
  -4   7   4     1283.73     1385.88     13.93 o
  -3   7   4       55.59       56.61      1.74 o
  -2   7   4     2772.09     2906.88     30.09 o
  -1   7   4      217.95      172.03      2.51 o
   0   7   4     5731.20     6103.05     65.65 o
   1   7   4     3818.93     4276.56     50.36 o
   2   7   4      312.22      313.93      4.85 o
   3   7   4      558.85      603.25      8.37 o
   4   7   4      324.19      309.06      5.64 o
   5   7   4      567.75      559.27     10.84 o
   6   7   4       11.40       11.25      3.21 o
   7   7   4        1.15        1.09      3.94 o
   8   7   4        0.03        3.10      4.12 o
   9   7   4       23.10       23.46      5.59 o
 -12   8   4        0.57        2.10      6.35 o
 -11   8   4       24.43       19.57      4.61 o
 -10   8   4       19.81       22.12      6.21 o
  -9   8   4       18.41       16.28      4.23 o
  -8   8   4        1.65        0.19      2.43 o
  -7   8   4      220.69      226.12      5.69 o
  -6   8   4       25.59       26.01      2.11 o
  -5   8   4      634.80      661.76      9.09 o
  -4   8   4      501.23      510.10      5.89 o
  -3   8   4      253.72      263.23      3.91 o
  -2   8   4      179.64      160.90      2.62 o
  -1   8   4      147.87      165.86      3.15 o
   0   8   4      393.56      429.23      5.62 o
   1   8   4      422.50      448.59      6.78 o
   2   8   4      311.84      316.99      5.53 o
   3   8   4      104.47      127.55      3.64 o
   4   8   4      182.22      183.74      4.03 o
   5   8   4      182.40      177.19      5.68 o
   6   8   4      212.97      221.07      7.73 o
   7   8   4       32.77       32.84      4.33 o
   8   8   4        8.88        9.84      4.14 o
   9   8   4        0.21       -5.12      5.12 o
 -12   9   4        0.54       -3.37      6.04 o
 -11   9   4        0.22        0.74      4.75 o
 -10   9   4       50.39       45.25      6.73 o
  -9   9   4       12.26       14.43      3.53 o
  -8   9   4      113.65      103.56      5.44 o
  -7   9   4      834.80      840.40     16.44 o
  -6   9   4        0.16        0.14      1.46 o
  -5   9   4      154.55      146.36      3.56 o
  -4   9   4     1203.05     1286.91     13.09 o
  -3   9   4     1497.18     1602.57     25.11 o
  -2   9   4        3.59        2.21      0.79 o
  -1   9   4     1517.84     1583.15     17.03 o
   0   9   4       58.53       76.62      1.91 o
   1   9   4        5.50        1.61      1.01 o
   2   9   4       83.26       68.16      2.46 o
   3   9   4      496.82      450.43      7.51 o
   4   9   4      480.36      465.85      8.15 o
   5   9   4       37.07       38.85      3.80 o
   6   9   4       37.46       28.64      3.88 o
   7   9   4        1.81       -1.03      4.45 o
   8   9   4        0.01       -1.09      4.07 o
   9   9   4        1.93        2.29      4.71 o
 -11  10   4        4.18        4.41      5.05 o
 -10  10   4        4.11        3.85      3.58 o
  -9  10   4        0.81       -2.87      2.87 o
  -8  10   4       60.36       62.34      4.64 o
  -7  10   4        2.38        7.67      2.25 o
  -6  10   4        2.67        1.64      1.44 o
  -5  10   4      117.95      113.11      2.74 o
  -4  10   4      685.54      764.76      8.47 o
  -3  10   4     1850.43     1881.93     24.80 o
  -2  10   4     1669.09     1774.69     15.38 o
  -1  10   4      787.00      779.46      9.10 o
   0  10   4        2.85       -0.10      0.74 o
   1  10   4       30.22       32.32      1.41 o
   2  10   4      255.45      231.72      5.40 o
   3  10   4      310.28      340.74      6.19 o
   4  10   4      154.80      131.24      4.62 o
   5  10   4       97.71       84.46      5.82 o
   6  10   4        1.26        2.21      3.02 o
   7  10   4        0.05       -0.99      3.02 o
   8  10   4        3.06       -3.38      3.38 o
   9  10   4        0.00        0.44      6.25 o
 -11  11   4        1.59        0.83      4.83 o
 -10  11   4        0.00        3.07      4.48 o
  -9  11   4        7.21       12.85      3.52 o
  -8  11   4        0.00        1.19      2.77 o
  -7  11   4       43.10       51.43      3.87 o
  -6  11   4       95.44       84.53      3.45 o
  -5  11   4        2.55        9.31      1.50 o
  -4  11   4        6.39       18.87      1.30 o
  -3  11   4      497.53      582.63      6.95 o
  -2  11   4     1498.74     1622.40     15.69 o
  -1  11   4     1944.93     2045.15     20.31 o
   0  11   4       72.25       87.45      1.96 o
   1  11   4       18.49       17.75      1.77 o
   2  11   4       75.67       73.62      2.48 o
   3  11   4       14.48       17.78      2.13 o
   4  11   4      384.01      378.63      9.20 o
   5  11   4      564.76      554.84     12.49 o
   6  11   4       76.59       86.37      5.24 o
   7  11   4        1.54        3.23      3.21 o
   8  11   4        6.35        4.02      3.73 o
   9  11   4        2.12        3.90      4.83 o
 -11  12   4        1.73       -1.17      4.88 o
 -10  12   4        0.16       -5.88      7.98 o
  -9  12   4        6.07        4.83      3.73 o
  -8  12   4       53.05       65.16      4.92 o
  -7  12   4       12.11       12.72      3.07 o
  -6  12   4        3.97        2.51      1.39 o
  -5  12   4        1.40        0.22      1.08 o
  -4  12   4      289.94      256.78      3.89 o
  -3  12   4        1.60        1.86      0.92 o
  -2  12   4      507.24      532.89      6.37 o
  -1  12   4      479.29      507.68      5.96 o
   0  12   4      661.57      740.35     10.61 o
   1  12   4      295.70      279.72      5.27 o
   2  12   4       14.36       11.94      1.63 o
   3  12   4      518.50      487.74      8.90 o
   4  12   4      147.36      150.31      5.68 o
   5  12   4       30.87       45.05      4.24 o
   6  12   4        1.10        1.25      3.49 o
   7  12   4        7.86        8.52      3.64 o
   8  12   4        4.45        6.41      4.01 o
   9  12   4       13.21       13.53      6.74 o
 -11  13   4        1.61       -4.35      4.35 o
 -10  13   4        0.38        0.88      7.88 o
  -9  13   4        6.03       11.14      4.07 o
  -8  13   4       77.62       83.19      5.14 o
  -7  13   4      242.38      220.38      7.26 o
  -6  13   4      368.10      387.07      7.19 o
  -5  13   4        5.89        7.41      1.26 o
  -4  13   4      457.86      447.80      9.20 o
  -3  13   4      154.70      155.07      3.38 o
  -2  13   4      109.34      121.74      2.43 o
  -1  13   4       17.82       14.29      0.92 o
   0  13   4       12.03       24.90      1.38 o
   1  13   4       24.85       17.71      1.36 o
   2  13   4       38.33       39.80      2.15 o
   3  13   4      116.22      122.97      5.78 o
   4  13   4        0.01        0.43      2.32 o
   5  13   4       66.93       69.99      5.12 o
   6  13   4       38.65       45.78      4.37 o
   7  13   4        5.88        8.43      3.62 o
   8  13   4       33.61       33.06      5.04 o
   9  13   4        0.01        0.45      4.95 o
 -11  14   4       12.33        5.22      4.93 o
 -10  14   4        4.44        5.15      4.40 o
  -9  14   4        5.46       -0.78      3.50 o
  -8  14   4      496.27      491.38     14.07 o
  -7  14   4      141.89      124.43      6.81 o
  -6  14   4        1.46        4.06      2.78 o
  -5  14   4      243.81      250.99      4.61 o
  -4  14   4      160.10      161.74      3.35 o
  -3  14   4      394.56      415.37      5.63 o
  -2  14   4        0.09        0.86      0.83 o
  -1  14   4       37.56       43.33      1.78 o
   0  14   4      490.16      530.85      9.26 o
   1  14   4      157.65      172.76      3.71 o
   2  14   4      277.99      287.10      5.73 o
   3  14   4       32.23       39.63      2.52 o
   4  14   4      345.31      336.10      8.57 o
   5  14   4       34.07       42.63      3.94 o
   6  14   4        0.02       -2.79      2.79 o
   7  14   4        9.19        8.27      3.71 o
   8  14   4       59.67       70.89      6.55 o
 -11  15   4       11.54       11.20      5.67 o
 -10  15   4        0.33        6.04      5.34 o
  -9  15   4        0.17       -0.72      4.03 o
  -8  15   4       16.28       16.76      4.84 o
  -7  15   4        2.09       -3.07      3.07 o
  -6  15   4       25.30       28.78      3.15 o
  -5  15   4      115.70      110.17      3.24 o
  -4  15   4      403.62      434.03      6.55 o
  -3  15   4      108.90       73.91      2.24 o
  -2  15   4        0.02       -0.45      0.75 o
  -1  15   4      696.48      738.67      9.54 o
   0  15   4       99.69       85.04      3.08 o
   1  15   4       24.14       30.16      1.53 o
   2  15   4       95.13       92.96      3.10 o
   3  15   4       38.80       36.77      2.46 o
   4  15   4      124.84      109.33      4.99 o
   5  15   4        6.70        6.35      4.24 o
   6  15   4       21.29       21.13      6.01 o
   7  15   4       25.37       31.72      5.30 o
   8  15   4       15.71       20.05      4.73 o
 -11  16   4       12.33       12.23      7.47 o
 -10  16   4        7.21        6.27      4.52 o
  -9  16   4        0.25       -2.80      3.95 o
  -8  16   4        4.40        5.60      3.76 o
  -7  16   4       67.57       78.32      5.64 o
  -6  16   4      769.72      709.68     16.41 o
  -5  16   4       15.18       18.82      2.62 o
  -4  16   4        6.39        2.87      1.17 o
  -3  16   4       64.24       64.38      2.13 o
  -2  16   4      103.88      117.97      2.53 o
  -1  16   4       86.81       89.32      4.76 o
   0  16   4        6.08        5.91      1.03 o
   1  16   4        5.35        3.42      1.26 o
   2  16   4        3.02        3.61      1.36 o
   3  16   4       30.12       49.29      2.91 o
   4  16   4      103.87       81.53      4.49 o
   5  16   4        9.70       17.52      3.23 o
   6  16   4        3.62        2.26      4.70 o
   7  16   4       66.92       92.44      7.09 o
   8  16   4        0.03       -0.88      3.99 o
 -11  17   4        1.57       -4.00      4.99 o
 -10  17   4        4.84        2.09      4.48 o
  -9  17   4       20.50       12.08      4.38 o
  -8  17   4        3.31        1.50      3.48 o
  -7  17   4       79.78       82.73      5.74 o
  -6  17   4       52.94       52.58      4.64 o
  -5  17   4        9.22       18.71      3.33 o
  -4  17   4      372.06      354.91      4.74 o
  -3  17   4       56.23       54.87      1.81 o
  -2  17   4       17.30       21.36      1.34 o
  -1  17   4        1.11        3.39      1.25 o
   0  17   4      178.22      193.22      3.68 o
   1  17   4      172.71      136.45      5.07 o
   2  17   4       21.44       17.28      1.67 o
   3  17   4      361.06      361.79      7.25 o
   4  17   4        8.62        6.93      2.59 o
   5  17   4        0.03        4.38      2.77 o
   6  17   4        4.91        2.32      4.78 o
   7  17   4        7.58        1.31      4.14 o
   8  17   4        1.26        2.74      4.45 o
 -10  18   4        0.82        5.01      4.80 o
  -9  18   4        3.74       -0.73      3.85 o
  -8  18   4        0.38        4.23      5.36 o
  -7  18   4      174.59      161.00      8.97 o
  -6  18   4       34.23       28.20      3.97 o
  -5  18   4      156.99      152.45      6.49 o
  -4  18   4       54.83       60.79      3.04 o
  -3  18   4      822.50      802.10      8.75 o
  -2  18   4       41.10       42.68      1.53 o
  -1  18   4      149.39      128.90      3.23 o
   0  18   4       10.39        8.91      1.93 o
   1  18   4      109.56       97.64      5.14 o
   2  18   4        0.96        0.33      2.24 o
   3  18   4        0.93        0.40      2.12 o
   4  18   4       96.47      122.40      5.28 o
   5  18   4       14.52       12.89      3.62 o
   6  18   4       37.43       41.14      5.01 o
   7  18   4        1.60       -1.03      5.64 o
   8  18   4        5.54       11.23      4.97 o
 -10  19   4       35.86       38.81      6.26 o
  -9  19   4        0.00        0.15      4.08 o
  -8  19   4        0.50        4.85      3.76 o
  -7  19   4        0.11        2.62      3.32 o
  -6  19   4       10.94       16.55      3.64 o
  -5  19   4      258.29      261.26      8.48 o
  -4  19   4      207.04      186.06      6.36 o
  -3  19   4       13.00       12.46      1.88 o
  -2  19   4        9.53        6.48      1.14 o
  -1  19   4        0.00        0.74      1.86 o
   0  19   4      185.18      194.39      5.54 o
   1  19   4       34.55       25.16      3.42 o
   2  19   4      143.87      154.31      5.58 o
   3  19   4      329.18      335.64      9.72 o
   4  19   4        9.18        6.59      4.63 o
   5  19   4        1.07       -0.33      3.24 o
   6  19   4        0.64        2.53      3.91 o
   7  19   4       16.14       14.76      9.28 o
   8  19   4        2.14        8.85      7.17 o
 -10  20   4       22.44       30.62      8.08 o
  -9  20   4        9.24        5.16      6.92 o
  -8  20   4        0.55       -3.33      3.33 o
  -7  20   4        0.21       -0.40      3.22 o
  -6  20   4      131.17      149.89      6.94 o
  -5  20   4      259.20      279.09      8.86 o
  -4  20   4      902.82      865.12     17.94 o
  -3  20   4        4.42        9.86      1.81 o
  -2  20   4        2.32        2.70      1.77 o
  -1  20   4      372.10      362.83      8.25 o
   0  20   4      211.72      192.72      7.44 o
   1  20   4       84.35       83.09      7.70 o
   2  20   4      299.67      229.95      7.26 o
   3  20   4        0.40        0.83      5.30 o
   4  20   4        6.77        6.89      3.32 o
   5  20   4        0.87        0.02      3.32 o
   6  20   4        0.16       -0.14      3.80 o
   7  20   4        0.15       -0.22      5.13 o
 -10  21   4        3.07        1.68      4.98 o
  -9  21   4        1.07        2.84      4.13 o
  -8  21   4        7.41       13.07      4.21 o
  -7  21   4       55.78       57.91      5.20 o
  -6  21   4      129.78      132.74      7.14 o
  -5  21   4      191.54      170.69      6.95 o
  -4  21   4       75.83       78.81     15.02 o
  -3  21   4      153.71      125.78      4.72 o
  -2  21   4      117.93      113.27      6.18 o
  -1  21   4       62.61       73.19      3.47 o
   0  21   4        1.71        0.78      1.46 o
   1  21   4       27.20       24.33      6.51 o
   2  21   4       76.90       86.15      9.90 o
   3  21   4       31.55       37.19      3.52 o
   4  21   4       33.85       40.10      4.40 o
   5  21   4       11.62        9.26      3.99 o
   6  21   4       10.77       10.79      4.60 o
   7  21   4        1.58       -0.31      3.99 o
  -9  22   4        0.93       -1.02      4.22 o
  -8  22   4        1.10       -0.71      5.18 o
  -7  22   4       30.75       32.68      4.61 o
  -6  22   4        0.11        4.15      3.24 o
  -5  22   4        0.70       -0.56      2.97 o
  -4  22   4      245.79      230.79      7.51 o
  -3  22   4      472.71      446.99      8.80 o
  -2  22   4       41.17       42.03      6.12 o
  -1  22   4       57.57       43.50      5.08 o
   0  22   4       52.15       49.67      2.53 o
   1  22   4       38.38       38.86      7.38 o
   2  22   4       13.43       14.43      6.48 o
   3  22   4        0.02       -0.68      2.20 o
   4  22   4       45.62       43.14      4.54 o
   5  22   4       26.41       32.05      5.60 o
   6  22   4        0.13        5.76      4.12 o
   7  22   4        0.04        1.49      4.01 o
  -9  23   4       11.68       13.46      5.02 o
  -8  23   4        4.04        2.02      3.89 o
  -7  23   4       17.96       25.43      4.40 o
  -6  23   4        0.75        1.72      3.23 o
  -5  23   4        0.24       -2.75      2.75 o
  -4  23   4       49.12       54.70      4.83 o
  -3  23   4      133.77      165.20      4.73 o
  -2  23   4      282.21      241.84      9.17 o
  -1  23   4       29.89       30.75      3.64 o
   0  23   4        0.28       -0.20      1.77 o
   1  23   4        3.44        1.24      5.30 o
   2  23   4        7.73       11.74      6.44 o
   3  23   4        7.36        8.46      5.35 o
   4  23   4       10.27        6.55      3.30 o
   5  23   4        1.46       -2.21      3.42 o
   6  23   4        0.59        2.47      4.06 o
   7  23   4        0.03       -3.84      3.84 o
  -9  24   4       14.25       15.34      5.15 o
  -8  24   4        6.80        1.62      4.10 o
  -7  24   4       21.44       15.29      4.30 o
  -6  24   4       16.54       10.66      3.55 o
  -5  24   4        1.91        1.11      3.13 o
  -4  24   4        5.66        5.81      2.86 o
  -3  24   4      182.77      181.43      5.86 o
  -2  24   4       16.20       29.84      5.86 o
  -1  24   4        1.03       -1.18      2.78 o
   0  24   4       16.14       10.80      3.67 o
   1  24   4       31.36       34.70      7.55 o
   2  24   4        6.59        9.13      6.14 o
   3  24   4       16.32       22.16      2.97 o
   4  24   4       19.99       12.61      6.38 o
   5  24   4        2.21       -3.24      6.12 o
   6  24   4        0.28       -2.54      3.95 o
  -9  25   4       30.91       48.83      6.36 o
  -8  25   4       42.48       56.85      6.22 o
  -7  25   4       24.94       25.45      4.61 o
  -6  25   4       69.44       67.71      7.67 o
  -5  25   4      112.89      113.87      6.70 o
  -4  25   4        2.70        5.45      2.87 o
  -3  25   4       54.80       58.06      5.48 o
  -2  25   4      190.15      188.71     11.26 o
  -1  25   4      186.67      191.41      7.72 o
   0  25   4        2.42       -0.08      2.37 o
   1  25   4       10.83       12.18      6.24 o
   2  25   4       16.88        4.09      6.14 o
   3  25   4       33.19       41.98      9.50 o
   4  25   4        0.43       -1.03      2.85 o
   5  25   4        6.32       12.24      4.06 o
   6  25   4        1.69       -0.54      3.75 o
  -8  26   4        0.62        4.14      4.41 o
  -7  26   4       34.22       40.42      5.17 o
  -6  26   4       24.78       38.71      4.71 o
  -5  26   4      122.54      112.68      6.96 o
  -4  26   4      101.96       96.45      5.93 o
  -3  26   4        1.71        3.91      3.72 o
  -2  26   4       63.86       61.61      5.37 o
  -1  26   4       35.34       38.57      4.29 o
   0  26   4       24.68       24.95      3.46 o
   1  26   4        0.60        5.40      6.11 o
   2  26   4       11.27       21.64      7.62 o
   3  26   4       22.03       19.40      8.05 o
   4  26   4        4.34        5.05      2.82 o
   5  26   4        3.01        0.73      7.97 o
   6  26   4       11.37        9.37      6.20 o
  -8  27   4       26.67       37.53      5.68 o
  -7  27   4        3.26        3.78      6.86 o
  -6  27   4       20.83       30.51      5.18 o
  -5  27   4       64.81       61.39      4.89 o
  -4  27   4       25.77       27.73      5.62 o
  -3  27   4       24.12       17.69      4.31 o
  -2  27   4      124.86      134.14      7.32 o
  -1  27   4       39.28       44.19     12.00 o
   0  27   4       51.85       60.92      4.33 o
   1  27   4        9.49        8.56      6.61 o
   2  27   4        0.84        3.22      6.31 o
   3  27   4        0.03       -5.44      5.44 o
   4  27   4        1.36        6.00      4.53 o
   5  27   4        3.17        3.03      3.82 o
  -8  28   4        7.67        5.13      7.11 o
  -7  28   4       84.28      102.45     10.00 o
  -6  28   4      124.38      127.70      7.04 o
  -5  28   4        1.35        4.09      3.29 o
  -4  28   4       18.14       14.60      3.60 o
  -3  28   4        0.01        0.28      4.48 o
  -2  28   4       75.49       67.21      5.66 o
  -1  28   4       62.54       72.03      5.34 o
   0  28   4        0.21        0.29      2.78 o
   1  28   4       31.15       43.86      8.69 o
   2  28   4        1.11       11.27      7.62 o
   3  28   4        0.21       -4.46      6.71 o
   4  28   4        1.27       -7.25      7.25 o
   5  28   4        2.71       -4.39      6.25 o
  -7  29   4        5.82        7.29      4.40 o
  -6  29   4       12.73       19.37      4.41 o
  -5  29   4       61.29       76.53      8.20 o
  -4  29   4        8.02       10.21      4.58 o
  -3  29   4        0.17       -4.03      4.03 o
  -2  29   4       22.13       26.16      4.56 o
  -1  29   4       55.30       53.79      5.05 o
   0  29   4        0.89        1.01      5.13 o
   1  29   4        8.21        5.70      6.64 o
   2  29   4       26.14       14.13      8.29 o
   3  29   4        5.40       17.35      8.42 o
   4  29   4       22.72       24.73     10.47 o
   5  29   4       11.50       19.39     12.05 o
  -7  30   4       18.94       24.47      5.07 o
  -6  30   4        0.13        0.43      4.38 o
  -5  30   4        1.86        0.60      4.99 o
  -4  30   4        0.61        3.06      4.42 o
  -3  30   4       18.57       20.47      7.15 o
  -2  30   4        4.58        3.77      3.89 o
  -1  30   4      126.25      128.61      7.25 o
   0  30   4       35.54       43.74     10.47 o
   1  30   4        0.52       -5.77      6.54 o
   2  30   4       13.33       12.58      8.09 o
   3  30   4        5.99       10.10      8.15 o
   4  30   4        7.22        9.87      9.51 o
  -6  31   4       13.89       14.94      4.13 o
  -5  31   4        6.21        4.48      3.21 o
  -4  31   4        3.38       -1.22      4.32 o
  -3  31   4       10.41       12.23      4.54 o
  -2  31   4       21.59       23.42      4.76 o
  -1  31   4        3.56        0.49      3.60 o
   0  31   4       40.60       44.89      6.02 o
   1  31   4        7.99        8.62      7.28 o
   2  31   4        1.45       -1.74      7.25 o
   3  31   4        0.02       -4.72      4.72 o
  -5  32   4        1.83        2.96      3.30 o
  -4  32   4       11.58       12.02      5.20 o
  -3  32   4       12.66       15.17      4.87 o
  -2  32   4        6.36        8.47      4.37 o
  -1  32   4        6.09        2.95      3.78 o
   0  32   4       21.04       16.48      7.68 o
   1  32   4       10.99        8.42      7.72 o
   2  32   4        1.85        0.27      7.55 o
   3  32   4       21.50       10.65      6.20 o
  -5  33   4        5.71       12.08      5.51 o
  -4  33   4        0.04       -4.00      6.95 o
  -3  33   4       25.48       36.70      9.08 o
  -2  33   4       14.54       10.58      4.72 o
  -1  33   4        0.91       -3.37      3.37 o
   0  33   4        0.77       -3.94      3.94 o
   1  33   4       30.19       33.61      6.15 o
   2  33   4       14.85       15.73      5.93 o
  -4  34   4        0.72       -2.82      4.84 o
  -3  34   4        8.22       12.37      6.22 o
  -2  34   4        5.32        4.34      4.51 o
  -1  34   4        0.90        1.77      3.34 o
   0  34   4        4.86        9.45     12.20 o
   1  34   4        7.59       11.00      5.09 o
  -2  35   4        3.12        4.26      6.85 o
  -1  35   4        4.65       -2.00      4.20 o
 -12   1   5        0.90        3.72      6.05 o
 -11   1   5        5.01       -0.12      4.06 o
 -10   1   5        1.31        0.16      2.85 o
  -9   1   5      188.00      180.16      5.88 o
  -8   1   5      452.60      436.80      8.94 o
  -7   1   5        5.14        7.47      2.12 o
  -6   1   5       70.59       84.08      3.35 o
  -5   1   5      448.93      406.54      7.22 o
  -4   1   5      950.15      995.93     13.69 o
  -3   1   5     4060.53     4217.17     46.25 o
  -2   1   5       64.23      126.99      2.77 o
  -1   1   5     1023.64     1035.96     11.08 o
   0   1   5        3.54        6.04      1.22 o
   1   1   5      282.16      318.37      4.83 o
   2   1   5       17.11       10.30      1.46 o
   3   1   5       21.90       29.24      2.22 o
   4   1   5        1.22        1.29      1.81 o
   5   1   5       53.77       46.40      3.30 o
   6   1   5       38.76       38.82      4.10 o
   7   1   5       19.20       11.63      3.76 o
   8   1   5        0.47        0.50      3.62 o
   9   1   5        4.61        5.87      5.66 o
 -12   2   5       38.13       51.50     13.52 o
 -11   2   5        2.78        5.50      4.91 o
 -10   2   5       11.96        3.96      3.02 o
  -9   2   5        7.38        8.83      2.74 o
  -8   2   5      805.92      766.14     12.85 o
  -7   2   5      696.38      610.98     10.44 o
  -6   2   5      342.60      372.33      7.24 o
  -5   2   5      916.69     1003.10     14.13 o
  -4   2   5     4767.09     5026.91     59.46 o
  -3   2   5      165.22      218.65      4.09 o
  -2   2   5      831.73      832.53      9.28 o
  -1   2   5      979.06     1089.68     11.58 o
   0   2   5      175.92      201.20      3.49 o
   1   2   5       80.84       71.97      3.15 o
   2   2   5      634.73      647.36      8.99 o
   3   2   5       12.57       13.64      1.74 o
   4   2   5        0.62        1.85      1.88 o
   5   2   5       56.95       53.19      5.65 o
   6   2   5        0.00        0.24      2.82 o
   7   2   5       21.56       25.98      5.11 o
   8   2   5       13.36       11.87      4.17 o
   9   2   5       15.03        9.14      6.06 o
 -12   3   5        0.43       -5.22      5.39 o
 -11   3   5        0.52        3.59      4.24 o
 -10   3   5       14.99        8.02      3.71 o
  -9   3   5       19.85       19.10      5.17 o
  -8   3   5       94.80      101.94      4.42 o
  -7   3   5      960.42      861.59     13.43 o
  -6   3   5     4030.21     4243.07     51.46 o
  -5   3   5      931.29      904.80     12.99 o
  -4   3   5      534.24      462.10      7.55 o
  -3   3   5      546.36      641.50      8.61 o
  -2   3   5      397.57      424.86      5.77 o
  -1   3   5      749.09      671.04      8.16 o
   0   3   5      370.41      404.57      5.92 o
   1   3   5       72.61       83.47      2.44 o
   2   3   5       14.16       14.31      1.55 o
   3   3   5       63.12       57.83      2.51 o
   4   3   5      121.33      137.48      4.32 o
   5   3   5      216.49      229.56      6.65 o
   6   3   5       25.41       36.33      4.02 o
   7   3   5        0.49       -2.83      3.13 o
   8   3   5        8.78        2.49      4.36 o
   9   3   5        0.20       -4.31      4.31 o
 -12   4   5        2.23        2.12      5.66 o
 -11   4   5       17.18       19.34      5.18 o
 -10   4   5       15.21        7.57      4.39 o
  -9   4   5       27.61       39.35      3.58 o
  -8   4   5      129.71      130.03      4.84 o
  -7   4   5      325.66      278.02      6.38 o
  -6   4   5       25.38       40.97      2.75 o
  -5   4   5      507.60      428.35      7.51 o
  -4   4   5        3.42        2.42      1.24 o
  -3   4   5      407.67      452.61      6.18 o
  -2   4   5     1406.84     1261.02     15.00 o
  -1   4   5      157.70      188.81      3.51 o
   0   4   5     1005.29      939.06     11.57 o
   1   4   5        0.00        2.39      1.06 o
   2   4   5      431.70      464.11      7.65 o
   3   4   5      129.38      142.85      3.68 o
   4   4   5      548.57      504.18      8.86 o
   5   4   5        2.33        6.94      2.56 o
   6   4   5        0.52        1.90      2.58 o
   7   4   5        1.34       -1.92      4.27 o
   8   4   5       19.33       16.78      7.84 o
   9   4   5        0.22        0.22      4.68 o
 -12   5   5       38.49       53.80      8.44 o
 -11   5   5        4.86        4.81      4.36 o
 -10   5   5       14.02        8.47      3.78 o
  -9   5   5        0.02       -0.10      2.67 o
  -8   5   5      222.22      203.52      5.79 o
  -7   5   5      146.52      144.06      4.72 o
  -6   5   5      299.14      281.00      6.08 o
  -5   5   5      746.55      776.96     11.51 o
  -4   5   5       23.23       20.50      1.62 o
  -3   5   5      224.65      270.13      4.33 o
  -2   5   5      810.80      732.21      9.40 o
  -1   5   5     1318.41     1285.72     16.49 o
   0   5   5        4.78        2.42      0.93 o
   1   5   5     1164.56     1152.27     13.99 o
   2   5   5      330.94      377.52      7.62 o
   3   5   5      149.36      158.15      5.37 o
   4   5   5        4.75        5.05      1.77 o
   5   5   5      105.06      100.16      4.65 o
   6   5   5        3.28        5.86      2.76 o
   7   5   5        5.58        7.11      3.51 o
   8   5   5        0.01        6.86      4.57 o
   9   5   5       16.83       20.49      5.77 o
 -12   6   5       14.34       38.15     17.68 o
 -11   6   5       36.28       49.52      7.97 o
 -10   6   5        3.04       -2.19      3.53 o
  -9   6   5       33.45       34.13      3.69 o
  -8   6   5        0.58        0.98      2.17 o
  -7   6   5      760.63      752.10     12.14 o
  -6   6   5       23.58       24.58      2.34 o
  -5   6   5      209.33      200.25      4.74 o
  -4   6   5        6.08        8.54      1.76 o
  -3   6   5       41.90       65.50      3.04 o
  -2   6   5     1306.08     1390.77     16.34 o
  -1   6   5      573.21      600.45      8.67 o
   0   6   5        0.74       -0.84      0.84 o
   1   6   5      275.60      234.80      4.17 o
   2   6   5     1781.49     1903.68     22.18 o
   3   6   5       71.91       69.32      2.65 o
   4   6   5       17.59       26.85      2.81 o
   5   6   5      220.17      228.76      6.63 o
   6   6   5       28.04       26.97      3.48 o
   7   6   5        0.16        3.52      4.85 o
   8   6   5        9.73        9.34      6.52 o
   9   6   5        7.92        6.37      9.17 o
 -12   7   5        0.28       -1.34      5.85 o
 -11   7   5        0.03        3.10      5.18 o
 -10   7   5       30.50       35.67      4.72 o
  -9   7   5       61.27       61.41      7.68 o
  -8   7   5        1.32        4.08      2.36 o
  -7   7   5       56.37       72.04      3.63 o
  -6   7   5       20.14       21.62      2.25 o
  -5   7   5       79.72       83.40      3.87 o
  -4   7   5      740.69      788.64      9.57 o
  -3   7   5       68.26       60.87      1.92 o
  -2   7   5      433.56      354.29      9.25 o
  -1   7   5      771.98      656.37      8.46 o
   0   7   5       13.00        6.90      0.98 o
   1   7   5       68.30      105.89      2.57 o
   2   7   5      288.00      303.04      5.10 o
   3   7   5      594.04      592.96      8.54 o
   4   7   5       50.55       56.82      3.42 o
   5   7   5        2.83        3.83      2.41 o
   6   7   5       32.80       19.12      3.60 o
   7   7   5       28.18       35.46      5.65 o
   8   7   5        2.27        1.55      5.26 o
   9   7   5        1.68        0.12      4.94 o
 -12   8   5       15.50       27.73      7.50 o
 -11   8   5        5.01       11.83      5.15 o
 -10   8   5        5.06       -0.94      3.28 o
  -9   8   5        5.89        0.22      3.08 o
  -8   8   5       43.81       40.46      3.25 o
  -7   8   5       42.85       38.25      2.96 o
  -6   8   5       52.21       52.57      2.88 o
  -5   8   5      113.27      112.20      2.91 o
  -4   8   5      632.09      691.47      8.86 o
  -3   8   5       11.41       12.54      1.22 o
  -2   8   5     1176.10     1293.97     13.60 o
  -1   8   5       96.26       95.51      2.28 o
   0   8   5       34.10       27.91      1.65 o
   1   8   5      383.87      422.90      6.84 o
   2   8   5      261.44      278.73      5.47 o
   3   8   5       40.23       38.86      2.48 o
   4   8   5      119.30      110.91      5.54 o
   5   8   5       79.38       81.49      4.28 o
   6   8   5       54.24       53.69      4.07 o
   7   8   5        0.00        0.89      3.79 o
   8   8   5       11.62       12.69      4.92 o
   9   8   5        9.72        6.61      5.19 o
 -12   9   5        0.24        5.49      6.00 o
 -11   9   5       48.14       61.94      7.17 o
 -10   9   5        1.11       -0.73      3.35 o
  -9   9   5       61.13       76.90      6.60 o
  -8   9   5        4.20        6.18      2.73 o
  -7   9   5      699.97      692.85     11.48 o
  -6   9   5       24.99       34.53      2.33 o
  -5   9   5      177.07      162.84      3.50 o
  -4   9   5       96.26      112.56      2.75 o
  -3   9   5      628.77      663.96      8.47 o
  -2   9   5      146.95      147.19      2.64 o
  -1   9   5      221.98      181.54      3.73 o
   0   9   5      210.38      210.81      4.10 o
   1   9   5      584.47      628.60      9.22 o
   2   9   5      726.70      706.44     10.43 o
   3   9   5       29.43       15.46      1.95 o
   4   9   5       23.17       24.41      2.77 o
   5   9   5        2.01        4.19      2.50 o
   6   9   5       59.83       58.32      4.81 o
   7   9   5        6.41        3.57      3.97 o
   8   9   5        0.73        3.98      5.10 o
 -12  10   5        8.08        3.98      6.56 o
 -11  10   5       10.46       13.86      5.05 o
 -10  10   5        0.04       -1.44      3.92 o
  -9  10   5       76.37       87.45      5.53 o
  -8  10   5      398.64      392.21     10.41 o
  -7  10   5      103.27      101.71      4.03 o
  -6  10   5       45.01       39.80      2.21 o
  -5  10   5      134.24      119.20      3.23 o
  -4  10   5      107.82      114.11      2.62 o
  -3  10   5        7.24        7.08      1.10 o
  -2  10   5        8.46       16.22      1.06 o
  -1  10   5      223.20      252.83      4.33 o
   0  10   5      198.90      174.82      3.91 o
   1  10   5        6.79       13.80      2.02 o
   2  10   5        0.39        3.66      1.40 o
   3  10   5       28.27       36.42      3.49 o
   4  10   5       77.63       76.12      3.78 o
   5  10   5      257.68      275.54      8.47 o
   6  10   5        0.19        2.83      3.04 o
   7  10   5        4.19        0.15      6.25 o
   8  10   5        6.29        3.55      5.32 o
 -11  11   5        8.90        6.57      4.91 o
 -10  11   5        2.99        9.09      4.90 o
  -9  11   5        9.85        8.01      3.46 o
  -8  11   5      127.87      112.65      5.75 o
  -7  11   5        0.03       -0.23      1.79 o
  -6  11   5       68.27       65.98      3.13 o
  -5  11   5      113.60      137.07      3.41 o
  -4  11   5       45.10       76.60      2.19 o
  -3  11   5      390.18      369.24      4.84 o
  -2  11   5      206.91      171.32      3.16 o
  -1  11   5        2.01        9.80      1.20 o
   0  11   5      378.07      417.57      6.50 o
   1  11   5      917.46      839.70     11.61 o
   2  11   5      294.69      286.12      5.43 o
   3  11   5     1016.81     1011.87     14.36 o
   4  11   5       51.01       50.20      3.32 o
   5  11   5        1.87        7.03      2.88 o
   6  11   5        0.05        2.76      3.43 o
   7  11   5        6.93        9.95      3.95 o
   8  11   5       18.79       18.03      5.25 o
 -11  12   5        3.59       -2.32      4.50 o
 -10  12   5        5.77        5.21      4.54 o
  -9  12   5       77.01       79.57      6.44 o
  -8  12   5       17.23        9.09      3.73 o
  -7  12   5       10.95        7.37      2.92 o
  -6  12   5      325.49      305.68      6.38 o
  -5  12   5       13.42       13.65      1.60 o
  -4  12   5       24.79       28.69      1.93 o
  -3  12   5      168.33      205.12      4.35 o
  -2  12   5       58.95       47.42      1.84 o
  -1  12   5       15.83       24.42      1.46 o
   0  12   5       76.53       78.12      2.32 o
   1  12   5      102.69       92.94      2.65 o
   2  12   5      319.43      335.39      5.96 o
   3  12   5       59.90       64.99      3.86 o
   4  12   5       69.23       66.90      4.30 o
   5  12   5        3.09        2.34      2.79 o
   6  12   5       10.63       15.27      3.68 o
   7  12   5       13.80        7.48      3.77 o
   8  12   5        0.61        4.15      4.66 o
 -11  13   5        2.07        3.03      4.86 o
 -10  13   5       15.28       10.97      4.82 o
  -9  13   5       19.26       23.30      5.43 o
  -8  13   5      123.16      125.45      7.26 o
  -7  13   5        8.06        9.68      2.91 o
  -6  13   5       37.40       40.74      2.96 o
  -5  13   5        0.60        0.92      1.26 o
  -4  13   5        1.65        3.39      1.05 o
  -3  13   5       62.60       64.63      2.31 o
  -2  13   5      112.90      112.03      2.42 o
  -1  13   5        0.15       -0.84      0.84 o
   0  13   5       96.99       96.43      3.06 o
   1  13   5       29.39       28.94      1.75 o
   2  13   5        9.35       10.09      1.84 o
   3  13   5        3.87        5.30      2.68 o
   4  13   5       57.84       59.01      4.12 o
   5  13   5       29.75       31.47      3.81 o
   6  13   5        0.05       -0.38      3.09 o
   7  13   5       39.84       44.07      7.30 o
   8  13   5        9.44        8.77      6.23 o
 -11  14   5        5.39        3.40      6.62 o
 -10  14   5       35.55       42.03      6.01 o
  -9  14   5      133.11      127.85      7.74 o
  -8  14   5       38.96       39.04      4.97 o
  -7  14   5      144.46      119.60      6.53 o
  -6  14   5       64.01       60.94      3.47 o
  -5  14   5      246.33      259.09      4.63 o
  -4  14   5      655.35      614.46      7.68 o
  -3  14   5        4.05        3.06      1.14 o
  -2  14   5      300.66      305.13      4.43 o
  -1  14   5      147.79      140.14      2.67 o
   0  14   5       50.53       53.22      2.28 o
   1  14   5       60.44       69.09      2.46 o
   2  14   5       53.31       59.09      2.79 o
   3  14   5        4.04        3.14      2.33 o
   4  14   5        4.64        9.63      2.83 o
   5  14   5        0.94       -2.73      2.73 o
   6  14   5        7.58        6.06      3.43 o
   7  14   5       27.42       39.22      4.97 o
   8  14   5        4.40        1.33      5.69 o
 -11  15   5        2.55       -4.62      4.62 o
 -10  15   5        2.36       -0.70      4.17 o
  -9  15   5       22.50       25.70      5.05 o
  -8  15   5       36.58       37.95      5.00 o
  -7  15   5       64.58       67.25      6.33 o
  -6  15   5      332.55      308.43      9.64 o
  -5  15   5      182.71      161.94      5.64 o
  -4  15   5       25.66       34.69      1.76 o
  -3  15   5      312.05      347.37      5.06 o
  -2  15   5       89.44       80.81      2.14 o
  -1  15   5      134.32      138.88      3.53 o
   0  15   5        3.73        4.73      1.29 o
   1  15   5      140.37      126.78      3.61 o
   2  15   5        0.59        2.71      1.58 o
   3  15   5      294.47      263.95      7.42 o
   4  15   5      112.39      124.83      5.53 o
   5  15   5      119.70      127.93      6.08 o
   6  15   5        0.89        0.49      3.18 o
   7  15   5        1.35       -3.64      4.27 o
   8  15   5       13.85       18.32      5.90 o
 -11  16   5        0.09       -2.30      4.70 o
 -10  16   5        0.04       -1.51      4.25 o
  -9  16   5       13.14       21.28      4.82 o
  -8  16   5       78.81       79.85      6.16 o
  -7  16   5      119.99      121.02      6.72 o
  -6  16   5       15.34       18.79      3.72 o
  -5  16   5       21.29       23.14      3.89 o
  -4  16   5      764.89      737.19      8.79 o
  -3  16   5        3.16        1.72      1.04 o
  -2  16   5       11.45       12.90      1.39 o
  -1  16   5       96.14      114.53      3.47 o
   0  16   5       38.43       39.03      2.85 o
   1  16   5      114.02       99.39      4.42 o
   2  16   5      170.84      154.26      4.42 o
   3  16   5      409.42      357.95      8.89 o
   4  16   5       26.82       30.06      3.46 o
   5  16   5       10.19       15.42      3.41 o
   6  16   5       11.63       14.41      4.64 o
   7  16   5       21.81       32.40      9.89 o
   8  16   5        3.14        2.66      7.72 o
 -11  17   5       21.96       24.96      8.20 o
 -10  17   5        2.73        2.01      4.60 o
  -9  17   5       33.42       40.51      8.29 o
  -8  17   5        1.02        1.00      3.54 o
  -7  17   5      132.09      137.08      7.51 o
  -6  17   5        3.82       -2.94      2.94 o
  -5  17   5        0.05       -2.21      2.63 o
  -4  17   5        4.89        3.32      1.91 o
  -3  17   5        0.91       -1.10      1.10 o
  -2  17   5       62.41       58.69      1.86 o
  -1  17   5      567.65      550.39      8.51 o
   0  17   5        3.72        5.16      1.57 o
   1  17   5       50.35       47.78      2.36 o
   2  17   5       79.78       78.89      3.33 o
   3  17   5       10.37       13.98      2.71 o
   4  17   5        9.10       11.70      2.83 o
   5  17   5        2.21       -0.10      3.15 o
   6  17   5       13.43       13.09      4.25 o
   7  17   5        0.16        0.35      4.24 o
 -10  18   5       32.61       33.60      6.41 o
  -9  18   5       18.88       21.48      4.79 o
  -8  18   5        4.59        4.33      5.94 o
  -7  18   5       78.82       78.96      5.78 o
  -6  18   5       24.35       24.40      3.87 o
  -5  18   5        1.04       -2.65      2.65 o
  -4  18   5        6.71        4.69      2.23 o
  -3  18   5       57.96       57.26      2.43 o
  -2  18   5      809.04      811.15     14.33 o
  -1  18   5      435.71      399.78      7.29 o
   0  18   5     1338.93     1298.74     18.64 o
   1  18   5        2.67        2.31      1.80 o
   2  18   5      242.87      203.15      6.16 o
   3  18   5       51.80       55.08      5.64 o
   4  18   5       38.07       56.41      4.68 o
   5  18   5        4.70        0.91      4.48 o
   6  18   5       11.14       14.25      5.11 o
   7  18   5       20.89       15.20      7.97 o
 -10  19   5        0.49        2.65      6.45 o
  -9  19   5        0.39       -1.50      4.07 o
  -8  19   5       35.43       29.39      4.92 o
  -7  19   5       31.42       34.05      4.57 o
  -6  19   5        2.05        4.67      3.37 o
  -5  19   5        9.60        2.04      2.92 o
  -4  19   5        9.28        4.91      2.30 o
  -3  19   5       94.65       78.30      3.42 o
  -2  19   5       29.61       29.03      2.64 o
  -1  19   5      141.79      127.92      5.45 o
   0  19   5      201.29      183.45      5.04 o
   1  19   5      754.61      712.40     11.41 o
   2  19   5      140.40      138.39      5.56 o
   3  19   5        3.05        5.83      2.63 o
   4  19   5        6.11        9.50      3.31 o
   5  19   5        0.60       -3.27      3.27 o
   6  19   5       15.13       11.01      4.97 o
   7  19   5        0.14       -3.38      4.98 o
 -10  20   5       32.13       28.47      6.08 o
  -9  20   5        0.07       -0.87      4.06 o
  -8  20   5        0.65        4.50      3.78 o
  -7  20   5       70.11       78.05      5.79 o
  -6  20   5       17.40       19.23      3.77 o
  -5  20   5        3.34        7.50      4.42 o
  -4  20   5      214.25      180.50      6.64 o
  -3  20   5      178.47      162.68      4.71 o
  -2  20   5      339.32      319.74     10.62 o
  -1  20   5       78.31       65.17      3.68 o
   0  20   5      106.67       88.03      4.23 o
   1  20   5       73.96       69.83      3.87 o
   2  20   5        0.08       -0.56      2.29 o
   3  20   5       41.11       44.29      4.87 o
   4  20   5       60.80       63.87      5.48 o
   5  20   5        0.39        0.29      6.39 o
   6  20   5        1.55       -2.24      4.17 o
   7  20   5        0.51       -0.10      5.13 o
 -10  21   5       17.88        9.03      8.79 o
  -9  21   5        5.14        8.67      4.54 o
  -8  21   5        5.53        2.66      3.97 o
  -7  21   5        0.49        4.13      3.52 o
  -6  21   5       17.74       24.42      4.06 o
  -5  21   5       37.19       43.30      4.23 o
  -4  21   5        0.06        2.78      2.57 o
  -3  21   5      248.20      221.68      6.70 o
  -2  21   5      341.81      323.79     13.26 o
  -1  21   5        4.08        1.29      3.17 o
   0  21   5        5.31        4.07      3.30 o
   1  21   5       60.15       53.24      2.89 o
   2  21   5       30.54       35.71      3.41 o
   3  21   5       28.35       32.84      3.76 o
   4  21   5        1.90        3.10      3.69 o
   5  21   5        7.02        4.46      4.05 o
   6  21   5        7.14       -2.40      9.66 o
   7  21   5        1.29        7.72      5.15 o
 -10  22   5        3.43        8.02     10.03 o
  -9  22   5        8.51       12.67      5.01 o
  -8  22   5       70.31       74.90      6.30 o
  -7  22   5       18.67       11.61      4.60 o
  -6  22   5       13.69       11.35      3.69 o
  -5  22   5       19.26       26.72      3.85 o
  -4  22   5        4.34        3.25      2.63 o
  -3  22   5       13.66       12.97      1.94 o
  -2  22   5       45.49       43.93      4.66 o
  -1  22   5      215.22      198.25      7.85 o
   0  22   5      149.61      132.08      5.94 o
   1  22   5       63.85       56.93      3.98 o
   2  22   5       21.71       21.39      3.02 o
   3  22   5        9.48        7.06      3.03 o
   4  22   5       12.24        8.41      3.82 o
   5  22   5        3.64       10.27      5.35 o
   6  22   5        0.01        0.93      6.56 o
  -9  23   5        3.32        6.39      4.54 o
  -8  23   5        1.51       10.45      4.34 o
  -7  23   5       48.17       46.18      5.24 o
  -6  23   5      178.67      161.38      7.44 o
  -5  23   5      246.82      224.41      8.08 o
  -4  23   5       20.80       22.49      5.94 o
  -3  23   5       72.14       65.11      5.59 o
  -2  23   5      158.52      150.15      7.38 o
  -1  23   5       15.72       17.52      6.17 o
   0  23   5       32.56       28.30      3.31 o
   1  23   5      117.89      102.18     14.63 o
   2  23   5        1.06       -0.84      2.32 o
   3  23   5       35.44       33.58      3.84 o
   4  23   5       48.89       54.37     10.64 o
   5  23   5       73.83       71.09      6.49 o
   6  23   5        3.92        5.72      4.70 o
  -9  24   5        3.19       -1.68      5.17 o
  -8  24   5       10.74        7.80      4.44 o
  -7  24   5       56.85       59.63      5.82 o
  -6  24   5       45.57       39.22      4.56 o
  -5  24   5       87.16       81.95      5.26 o
  -4  24   5       32.46       38.69      6.79 o
  -3  24   5        0.70       -1.46      4.85 o
  -2  24   5      101.04      108.96      6.52 o
  -1  24   5      221.52      193.59      7.93 o
   0  24   5       19.14       19.09      3.17 o
   1  24   5        0.67        5.07      5.94 o
   2  24   5        0.26        1.53      2.12 o
   3  24   5       25.59       20.81      3.99 o
   4  24   5        1.11       -2.37      3.24 o
   5  24   5        0.01        1.05      4.13 o
   6  24   5        4.72       10.23      4.80 o
  -9  25   5        1.75        6.57      5.70 o
  -8  25   5        1.61        2.76      4.28 o
  -7  25   5        7.92       11.65      4.28 o
  -6  25   5        1.24        6.55      3.86 o
  -5  25   5        5.61        3.99      4.46 o
  -4  25   5       73.12       62.36      5.21 o
  -3  25   5       14.22        6.30      3.77 o
  -2  25   5       33.51       38.89      6.14 o
  -1  25   5        0.47       -2.12      2.83 o
   0  25   5       65.10       69.37      5.92 o
   1  25   5        3.73        1.11      5.74 o
   2  25   5       15.32       21.71      8.15 o
   3  25   5        0.06        1.55      3.15 o
   4  25   5        4.29       -0.44      3.26 o
   5  25   5        3.66        2.14      4.09 o
  -8  26   5        2.73       -1.38      4.18 o
  -7  26   5       27.78       30.76      5.03 o
  -6  26   5       63.05       63.65      5.44 o
  -5  26   5       11.17       16.24      4.27 o
  -4  26   5        0.05       -0.13      2.58 o
  -3  26   5       52.38       50.70      5.55 o
  -2  26   5        1.05       -0.25      3.43 o
  -1  26   5        2.86        5.30      3.28 o
   0  26   5       13.15        9.92      2.98 o
   1  26   5        2.61       11.48      6.54 o
   2  26   5        6.42        8.46      7.21 o
   3  26   5        7.84       12.31      2.93 o
   4  26   5        1.10       -0.90      3.10 o
   5  26   5       44.62       51.70      5.89 o
  -8  27   5       17.21       16.99      4.90 o
  -7  27   5       32.81       36.47      5.26 o
  -6  27   5       63.00       56.05      5.25 o
  -5  27   5        2.27        4.23      3.02 o
  -4  27   5       43.13       57.53      3.75 o
  -3  27   5       12.44        7.98      4.06 o
  -2  27   5       32.17       27.03      4.77 o
  -1  27   5        4.20        5.51      3.40 o
   0  27   5       12.31       11.31      3.17 o
   1  27   5        0.65        0.17      6.48 o
   2  27   5       35.52       51.48      9.77 o
   3  27   5       19.22       12.92      8.69 o
   4  27   5       63.44       68.42     12.62 o
   5  27   5       20.59       27.63      5.37 o
  -7  28   5        0.12        3.76      4.17 o
  -6  28   5       11.50       12.03      4.13 o
  -5  28   5       29.86       36.38      4.16 o
  -4  28   5       11.16        8.98      4.57 o
  -3  28   5        7.15        8.13      6.96 o
  -2  28   5       59.65       58.82      7.52 o
  -1  28   5      115.99      109.86     11.95 o
   0  28   5        7.61        8.58      3.19 o
   1  28   5        1.70       -2.35      6.41 o
   2  28   5        1.44        5.94      7.48 o
   3  28   5        0.36        9.13      8.19 o
   4  28   5       35.92       28.59     10.64 o
  -7  29   5       25.21       28.56      5.17 o
  -6  29   5       14.04       33.42     10.45 o
  -5  29   5        1.18       -1.82      3.04 o
  -4  29   5        4.50        3.58      4.51 o
  -3  29   5        9.77        6.57      4.29 o
  -2  29   5        0.00       -3.44      3.64 o
  -1  29   5       26.73       31.68      9.04 o
   0  29   5      107.86      122.83      6.40 o
   1  29   5       21.40       18.25      8.32 o
   2  29   5        1.17       -3.49      6.44 o
   3  29   5       15.38        9.40      8.32 o
   4  29   5       44.45       72.21     13.56 o
  -6  30   5       20.20       25.94      4.97 o
  -5  30   5       12.47       15.27      3.99 o
  -4  30   5        6.24        5.34      4.74 o
  -3  30   5        0.59        1.55      4.80 o
  -2  30   5        8.49        8.70     11.76 o
  -1  30   5        0.09       -3.48      3.48 o
   0  30   5        2.86        9.76      6.88 o
   1  30   5       10.01        9.53      7.99 o
   2  30   5        2.37       11.64      8.25 o
   3  30   5        1.18       -5.47      7.52 o
  -6  31   5        3.90        7.47      3.90 o
  -5  31   5        3.08        7.58      5.22 o
  -4  31   5        2.03        4.29      4.75 o
  -3  31   5        3.12        2.36      4.32 o
  -2  31   5        0.36       -1.87      3.85 o
  -1  31   5        4.51       10.87      6.01 o
   0  31   5       21.05       15.60      8.12 o
   1  31   5       10.51       15.60      8.52 o
   2  31   5        6.76        6.74      8.46 o
   3  31   5        8.92        6.71      9.19 o
  -5  32   5       49.61       61.12      7.39 o
  -4  32   5       29.95       42.55      6.44 o
  -3  32   5        3.86        5.60      4.73 o
  -2  32   5        5.33       -3.32      6.31 o
  -1  32   5       30.25       31.51      4.79 o
   0  32   5        0.17       -2.05      7.45 o
   1  32   5       13.98       17.92      8.99 o
   2  32   5       13.25       26.41      9.73 o
  -4  33   5       52.40       57.19      7.18 o
  -3  33   5        1.84       -1.39      4.72 o
  -2  33   5        3.64       14.05      4.72 o
  -1  33   5        0.01       -3.63      3.63 o
   0  33   5        6.30        3.19      7.72 o
   1  33   5        0.41        1.21      8.39 o
  -3  34   5       35.47       44.94      6.49 o
  -2  34   5        6.77       14.75     10.87 o
  -1  34   5        0.32       -1.95      7.42 o
   0  34   5        1.31       10.20      8.62 o
 -12   0   6        6.95        1.24      9.73 o
 -11   0   6       65.77       79.43      9.01 o
 -10   0   6       15.30       11.53      4.40 o
  -9   0   6       11.69       18.41      4.45 o
  -8   0   6      984.51      914.05     20.86 o
  -7   0   6      742.90      628.43     16.36 o
  -6   0   6        7.67       14.66      3.01 o
  -5   0   6      165.97      206.03      7.00 o
  -4   0   6      919.27      903.69     18.21 o
  -3   0   6      233.01      226.74      6.83 o
  -2   0   6       77.62      126.17      3.74 o
  -1   0   6      125.80       92.90      4.59 o
   0   0   6      449.72      459.66      9.11 o
   1   0   6      511.37      510.25     11.83 o
   2   0   6      198.14      218.38      7.06 o
   3   0   6      258.89      298.64      8.96 o
   4   0   6      364.08      355.18     10.57 o
   5   0   6      308.69      279.24     19.47 o
   6   0   6        3.38       -3.97      4.39 o
   7   0   6        7.10        1.00      5.07 o
   8   0   6       27.71       39.20      7.56 o
 -12   1   6        2.00       -4.26      5.91 o
 -11   1   6        0.09        0.58      4.31 o
 -10   1   6        0.94        2.12      2.87 o
  -9   1   6      114.87      104.25      4.78 o
  -8   1   6      123.40      122.35      4.85 o
  -7   1   6       14.34       12.58      2.49 o
  -6   1   6      173.74      168.20      4.73 o
  -5   1   6       30.36       24.96      2.17 o
  -4   1   6      625.70      664.07     10.09 o
  -3   1   6     1213.77     1116.16     15.08 o
  -2   1   6     1078.26     1050.90     12.29 o
  -1   1   6      608.41      661.38      8.94 o
   0   1   6      263.35      247.11      4.54 o
   1   1   6      101.17      121.61      3.22 o
   2   1   6      269.13      241.95      5.27 o
   3   1   6        0.03        1.56      1.81 o
   4   1   6       95.66       96.21      4.01 o
   5   1   6        0.41        2.71      3.08 o
   6   1   6       23.14       17.39      3.94 o
   7   1   6        1.97        5.09      4.40 o
   8   1   6        3.08        4.43      4.01 o
 -12   2   6        0.02       -1.90      5.66 o
 -11   2   6        1.98       -0.66      4.69 o
 -10   2   6        1.39       -0.86      3.02 o
  -9   2   6        0.69       -2.41      2.41 o
  -8   2   6       43.58       45.88      3.53 o
  -7   2   6        6.54        2.48      2.14 o
  -6   2   6      115.11      124.40      4.61 o
  -5   2   6       13.74       18.35      2.31 o
  -4   2   6       13.11       11.42      1.71 o
  -3   2   6     1182.02     1250.16     15.33 o
  -2   2   6        1.41        0.90      1.09 o
  -1   2   6      281.25      298.11      4.69 o
   0   2   6        0.34       -1.03      1.03 o
   1   2   6      124.11      114.29      3.17 o
   2   2   6      141.62      170.97      4.01 o
   3   2   6      142.69      164.87      4.59 o
   4   2   6      317.34      288.79      7.43 o
   5   2   6      105.39      124.67      5.92 o
   6   2   6        2.54        0.45      3.21 o
   7   2   6        1.62        1.54      3.44 o
   8   2   6       12.89       10.03      4.47 o
 -12   3   6        0.00       -6.45      6.63 o
 -11   3   6       18.82       16.51      5.15 o
 -10   3   6      140.20      135.73      6.54 o
  -9   3   6       58.52       47.00      3.74 o
  -8   3   6       64.59       61.21      3.84 o
  -7   3   6      135.95      136.83      6.17 o
  -6   3   6      398.18      413.32      7.85 o
  -5   3   6       94.66       80.80      3.16 o
  -4   3   6      688.01      710.10     10.62 o
  -3   3   6      209.24      195.46      3.76 o
  -2   3   6       11.29       13.37      1.41 o
  -1   3   6       35.09       32.66      1.65 o
   0   3   6       10.21       18.21      1.52 o
   1   3   6        0.01        1.01      1.35 o
   2   3   6      100.04       95.54      3.10 o
   3   3   6        0.42        3.24      2.06 o
   4   3   6      247.73      267.64      8.06 o
   5   3   6       17.30       22.27      3.22 o
   6   3   6        0.77       -0.41      3.21 o
   7   3   6        0.08        0.27      3.57 o
   8   3   6        4.50        8.70      4.32 o
 -12   4   6       13.88       18.24      5.93 o
 -11   4   6        9.68        4.88      4.86 o
 -10   4   6       17.57       34.15      4.64 o
  -9   4   6      101.91      101.70      5.49 o
  -8   4   6      127.39      136.51      5.03 o
  -7   4   6       87.54       87.52      3.86 o
  -6   4   6        1.37        1.41      1.81 o
  -5   4   6       14.86       15.55      2.01 o
  -4   4   6      244.49      262.74      5.37 o
  -3   4   6      649.69      723.66      9.13 o
  -2   4   6      400.87      381.36      5.96 o
  -1   4   6        0.24        0.29      0.98 o
   0   4   6     1029.76     1027.25     12.88 o
   1   4   6      531.63      522.56      7.70 o
   2   4   6        9.28        8.16      1.55 o
   3   4   6      248.71      217.55      4.87 o
   4   4   6       46.77       58.54      3.73 o
   5   4   6        4.22       15.12      2.95 o
   6   4   6       51.18       60.18      4.98 o
   7   4   6       46.47       44.12      5.01 o
   8   4   6        0.30        1.62      4.50 o
 -12   5   6        9.57       18.90      7.39 o
 -11   5   6        0.02        2.08      4.14 o
 -10   5   6        1.38        4.94      3.78 o
  -9   5   6       46.50       38.06      3.58 o
  -8   5   6        8.04       10.44      2.61 o
  -7   5   6       19.74       17.72      2.60 o
  -6   5   6      346.22      345.58      7.00 o
  -5   5   6      602.55      565.69      9.25 o
  -4   5   6      298.39      330.15      5.75 o
  -3   5   6       36.41       41.58      2.03 o
  -2   5   6     1038.96      931.80     11.83 o
  -1   5   6       48.36       64.16      2.22 o
   0   5   6      808.55      801.18     11.43 o
   1   5   6       48.68       42.39      2.27 o
   2   5   6        0.38       -1.16      1.16 o
   3   5   6      217.91      212.70      8.18 o
   4   5   6       82.96       84.34      4.19 o
   5   5   6      159.37      159.36      5.93 o
   6   5   6       75.46       76.14      5.32 o
   7   5   6        8.04        3.49      4.36 o
   8   5   6        0.01        5.35      4.74 o
 -12   6   6       65.10       77.05      9.96 o
 -11   6   6       25.31       16.84      4.70 o
 -10   6   6        2.20       -1.17      3.34 o
  -9   6   6       80.84       78.40      4.83 o
  -8   6   6       18.44       19.18      2.84 o
  -7   6   6       44.55       43.00      3.16 o
  -6   6   6      157.40      161.04      4.64 o
  -5   6   6      460.77      417.55      7.52 o
  -4   6   6      102.85      101.71      2.89 o
  -3   6   6      588.32      668.09      9.16 o
  -2   6   6      879.85      775.08     10.18 o
  -1   6   6       57.60       63.88      2.50 o
   0   6   6       21.52       26.61      1.63 o
   1   6   6      204.19      169.60      3.69 o
   2   6   6      160.65      150.12      4.07 o
   3   6   6      142.39      128.77      3.98 o
   4   6   6       24.32       29.70      3.07 o
   5   6   6        8.70       15.48      2.96 o
   6   6   6        4.96       11.36      3.43 o
   7   6   6       12.27       18.12      4.13 o
   8   6   6        8.34       11.80      4.96 o
 -12   7   6        0.34       11.83      7.28 o
 -11   7   6        3.16        3.58      5.15 o
 -10   7   6        0.27       -2.27      3.33 o
  -9   7   6        5.72       11.23      3.81 o
  -8   7   6        9.64        8.34      2.56 o
  -7   7   6      250.68      239.78      7.45 o
  -6   7   6      139.58      146.14      4.51 o
  -5   7   6      113.46      128.99      3.67 o
  -4   7   6      125.90      157.94      3.73 o
  -3   7   6       25.53       33.47      1.86 o
  -2   7   6     4359.68     4375.24     52.02 o
  -1   7   6       32.85       26.22      1.59 o
   0   7   6        0.34       -0.02      1.06 o
   1   7   6      239.77      255.57      4.60 o
   2   7   6        5.50        4.17      1.39 o
   3   7   6      141.04      111.81      4.31 o
   4   7   6      273.30      280.03      7.27 o
   5   7   6      233.73      239.38      7.07 o
   6   7   6       75.34       75.21      5.18 o
   7   7   6        0.11        4.87      4.28 o
   8   7   6        0.84        1.65      6.57 o
 -12   8   6        5.38        3.76      9.83 o
 -11   8   6       46.47       36.81      6.27 o
 -10   8   6       16.28        9.81      4.28 o
  -9   8   6       82.72       74.52      5.34 o
  -8   8   6      159.12      172.20      5.47 o
  -7   8   6     1193.14     1155.89     16.97 o
  -6   8   6      296.68      257.66      5.89 o
  -5   8   6        7.35       17.59      1.86 o
  -4   8   6       68.59       73.73      2.64 o
  -3   8   6      286.68      280.54      4.94 o
  -2   8   6       13.46       15.56      1.51 o
  -1   8   6       67.61       62.81      2.17 o
   0   8   6      127.28      137.38      2.92 o
   1   8   6      113.64      109.06      3.34 o
   2   8   6       24.18       18.76      1.98 o
   3   8   6        1.13       -1.83      1.83 o
   4   8   6       31.28       40.77      3.34 o
   5   8   6        7.32       11.79      2.88 o
   6   8   6        6.05        1.43      3.25 o
   7   8   6       55.45       56.56      6.25 o
   8   8   6        1.65        7.26      4.98 o
 -12   9   6        0.11       14.49      6.66 o
 -11   9   6        8.19        4.23      4.83 o
 -10   9   6        2.44        3.85      4.30 o
  -9   9   6       93.27       99.51      6.06 o
  -8   9   6       65.90       76.93      4.43 o
  -7   9   6      146.88      158.35      5.14 o
  -6   9   6       89.31      101.50      3.49 o
  -5   9   6      531.93      509.15      8.62 o
  -4   9   6       67.19       72.15      3.19 o
  -3   9   6      363.42      404.52      6.99 o
  -2   9   6        4.58        2.57      1.15 o
  -1   9   6      327.39      348.83      5.35 o
   0   9   6      300.89      326.08      5.41 o
   1   9   6       26.08       21.90      2.77 o
   2   9   6       69.87       78.21      3.09 o
   3   9   6        3.02        2.66      2.03 o
   4   9   6       27.37       16.77      2.75 o
   5   9   6        9.03       12.65      2.78 o
   6   9   6        0.82        0.84      3.26 o
   7   9   6        0.35        3.61      4.38 o
   8   9   6        1.84        1.66      7.91 o
 -12  10   6        0.59        5.88      6.20 o
 -11  10   6        3.34        1.28      4.57 o
 -10  10   6       21.04       20.25      5.05 o
  -9  10   6       11.65       17.56      3.73 o
  -8  10   6        0.00        1.13      3.10 o
  -7  10   6      337.84      325.84      6.63 o
  -6  10   6       65.15       53.54      2.76 o
  -5  10   6      846.83      878.90     12.04 o
  -4  10   6        4.80        6.89      1.45 o
  -3  10   6      535.85      540.81      7.77 o
  -2  10   6      127.33      127.72      2.97 o
  -1  10   6      627.33      596.60      8.98 o
   0  10   6       12.18        9.76      1.38 o
   1  10   6       31.70       22.50      1.86 o
   2  10   6      125.96      131.14      3.87 o
   3  10   6      314.02      298.14      7.06 o
   4  10   6       36.32       41.92      3.75 o
   5  10   6       68.10       69.20      4.26 o
   6  10   6       13.76       10.61      3.67 o
   7  10   6        3.78       -0.38      3.99 o
   8  10   6        9.37        9.20      5.28 o
 -12  11   6        0.17        2.23      6.58 o
 -11  11   6        0.39       -4.46      4.46 o
 -10  11   6       22.05       26.76      6.03 o
  -9  11   6        0.00        0.01      3.96 o
  -8  11   6       53.78       54.84      4.47 o
  -7  11   6        0.88       -1.81      1.88 o
  -6  11   6       49.62       51.84      2.97 o
  -5  11   6      387.70      369.29      6.12 o
  -4  11   6      339.12      383.63      6.51 o
  -3  11   6      328.46      366.39      5.86 o
  -2  11   6       78.93       83.39      3.28 o
  -1  11   6      128.07      153.70      3.73 o
   0  11   6        0.01       -1.19      1.19 o
   1  11   6      200.47      167.76      4.02 o
   2  11   6      113.90      111.16      5.13 o
   3  11   6      117.20      110.37      4.34 o
   4  11   6       34.61       40.09      3.27 o
   5  11   6        5.17        9.18      3.17 o
   6  11   6       47.84       35.32      4.72 o
   7  11   6        0.77        3.83      4.79 o
   8  11   6       35.86       45.83      6.52 o
 -11  12   6        2.05        2.45      4.84 o
 -10  12   6       50.84       56.73      6.53 o
  -9  12   6       38.82       45.05      5.65 o
  -8  12   6       48.59       33.62      7.86 o
  -7  12   6       42.59       39.89      4.62 o
  -6  12   6       49.63       51.17      2.96 o
  -5  12   6       36.89       37.82      2.33 o
  -4  12   6      623.49      624.80      8.43 o
  -3  12   6       65.01       61.50      2.17 o
  -2  12   6       50.96       32.12      1.99 o
  -1  12   6        6.14        4.14      1.31 o
   0  12   6      170.28      191.73      4.15 o
   1  12   6      493.20      440.60      7.35 o
   2  12   6      108.93      108.62      4.19 o
   3  12   6      195.13      193.78      5.51 o
   4  12   6      114.55      107.83      4.51 o
   5  12   6        6.35       11.98      3.45 o
   6  12   6       30.19       46.27      4.92 o
   7  12   6        0.39        8.08      4.82 o
   8  12   6        4.66        6.68      6.66 o
 -11  13   6        0.73       -1.32      7.65 o
 -10  13   6        0.03        0.09      4.24 o
  -9  13   6       69.50       68.82      6.93 o
  -8  13   6       38.09       34.67      4.82 o
  -7  13   6       71.03       74.46      6.62 o
  -6  13   6      318.01      291.16      6.38 o
  -5  13   6      264.39      243.25      5.41 o
  -4  13   6      103.64       96.86      2.89 o
  -3  13   6       18.31       18.35      1.67 o
  -2  13   6       48.47       45.87      2.14 o
  -1  13   6      238.79      282.66      5.26 o
   0  13   6      255.96      211.63      4.85 o
   1  13   6       40.23       38.19      2.48 o
   2  13   6      161.51      161.10      4.61 o
   3  13   6       65.86       57.98      4.18 o
   4  13   6       34.49       39.60      4.77 o
   5  13   6       52.22       60.28      4.81 o
   6  13   6       10.06       15.36      3.91 o
   7  13   6        5.50        9.70      4.75 o
 -11  14   6       16.04       19.83      8.04 o
 -10  14   6       12.71        6.90      6.12 o
  -9  14   6        1.20        3.66      4.23 o
  -8  14   6       42.96       36.94      5.96 o
  -7  14   6       26.35       29.04      4.33 o
  -6  14   6       11.12        7.56      2.84 o
  -5  14   6      186.51      194.78      5.49 o
  -4  14   6      744.17      721.65      8.85 o
  -3  14   6      999.65      962.99     11.73 o
  -2  14   6        9.64        6.11      1.30 o
  -1  14   6       66.13       66.44      2.44 o
   0  14   6       57.44       40.36      2.28 o
   1  14   6        1.16       -1.25      1.56 o
   2  14   6       45.64       43.16      3.40 o
   3  14   6       36.36       44.01      3.68 o
   4  14   6      117.36      109.78      6.66 o
   5  14   6        2.98        4.66      3.04 o
   6  14   6       13.05       15.52      4.07 o
   7  14   6       34.53       51.28     12.94 o
 -11  15   6        0.12       -2.62      4.60 o
 -10  15   6        2.73        7.44      4.51 o
  -9  15   6        0.28        4.24      4.58 o
  -8  15   6       19.12       29.08      4.85 o
  -7  15   6       50.19       49.52      5.04 o
  -6  15   6      162.82      158.95      7.14 o
  -5  15   6      125.06      119.01      4.42 o
  -4  15   6       63.09       61.88      2.47 o
  -3  15   6       10.57        8.01      1.51 o
  -2  15   6      341.04      322.61      5.06 o
  -1  15   6      203.53      191.54      3.60 o
   0  15   6      175.88      188.11      4.79 o
   1  15   6        3.38        5.07      1.77 o
   2  15   6        2.56        2.64      2.29 o
   3  15   6       44.17       48.65      3.85 o
   4  15   6        1.53        5.32      2.97 o
   5  15   6        2.32       -2.84      2.84 o
   6  15   6        0.83        9.35      5.68 o
   7  15   6        8.46        6.13      8.09 o
 -11  16   6       37.91       38.14      6.69 o
 -10  16   6        0.56       -3.27      4.17 o
  -9  16   6       89.94       68.32      6.47 o
  -8  16   6      162.60      177.56     11.75 o
  -7  16   6        2.88        1.77      3.40 o
  -6  16   6        4.62        5.65      3.42 o
  -5  16   6      351.63      317.94     10.20 o
  -4  16   6        0.13        0.29      1.74 o
  -3  16   6      369.36      353.04      5.93 o
  -2  16   6        0.66        0.38      1.28 o
  -1  16   6       51.93       56.15      2.88 o
   0  16   6      109.77       98.28      3.62 o
   1  16   6       86.61       87.12      3.51 o
   2  16   6      259.13      245.97      7.07 o
   3  16   6        0.82        4.31      2.55 o
   4  16   6        0.00       -2.53      2.53 o
   5  16   6       11.48       19.63      3.72 o
   6  16   6        1.95       -0.04      6.62 o
   7  16   6        1.55       -2.04      5.77 o
 -11  17   6       16.10       13.81      7.45 o
 -10  17   6        1.05       -0.32      4.20 o
  -9  17   6       19.01       18.87      4.95 o
  -8  17   6       29.09       33.38      5.10 o
  -7  17   6       71.96       64.56      5.47 o
  -6  17   6      484.75      445.11     15.79 o
  -5  17   6       44.58       58.83      4.55 o
  -4  17   6       67.80       66.06      3.34 o
  -3  17   6      164.32      157.67      4.07 o
  -2  17   6      926.99      905.35     11.55 o
  -1  17   6       68.92       68.90      3.39 o
   0  17   6       18.98       13.93      2.08 o
   1  17   6      230.16      206.23      6.19 o
   2  17   6      222.00      202.60      7.50 o
   3  17   6       45.01       47.97      4.79 o
   4  17   6       24.91       25.60      3.61 o
   5  17   6        1.16        2.04      3.49 o
   6  17   6       27.18       29.18      5.21 o
   7  17   6        0.61       -5.67      5.67 o
 -10  18   6       28.20       26.50      7.76 o
  -9  18   6       13.31       15.47      4.85 o
  -8  18   6        0.84        3.93      4.11 o
  -7  18   6       81.04       90.30     10.39 o
  -6  18   6        0.14        2.40      3.29 o
  -5  18   6       86.41       84.83      5.15 o
  -4  18   6      159.28      151.65      6.21 o
  -3  18   6       32.75       34.25      2.62 o
  -2  18   6      126.00      137.79      4.02 o
  -1  18   6      147.20      144.77      4.95 o
   0  18   6      368.92      389.59      8.16 o
   1  18   6        0.13        3.12      2.49 o
   2  18   6        5.44        4.09      2.41 o
   3  18   6        0.00        1.98      2.72 o
   4  18   6        0.89       -0.59      3.10 o
   5  18   6       12.08       14.29      5.60 o
   6  18   6        1.42       -4.27      4.27 o
   7  18   6        5.26        5.10      6.64 o
 -10  19   6       13.07       10.34      6.07 o
  -9  19   6        1.61        5.26      4.47 o
  -8  19   6        4.10        9.26      4.22 o
  -7  19   6       31.60       33.07      4.71 o
  -6  19   6        1.15        7.35      5.03 o
  -5  19   6        8.16        3.99      3.00 o
  -4  19   6        9.45       12.86      2.97 o
  -3  19   6        3.96        3.14      2.02 o
  -2  19   6       18.18       23.96      8.54 o
  -1  19   6       84.40       71.72      4.35 o
   0  19   6      145.89      137.82      5.80 o
   1  19   6      244.52      250.13      6.40 o
   2  19   6        7.73        2.98      2.49 o
   3  19   6       10.79       14.50      3.49 o
   4  19   6        8.50       12.56      3.97 o
   5  19   6        0.14       -0.68      4.13 o
   6  19   6       24.54       34.63      6.46 o
 -10  20   6        5.75        9.98      5.27 o
  -9  20   6        0.51       -1.33      4.23 o
  -8  20   6       16.69       23.07      4.76 o
  -7  20   6       50.72       60.34      5.42 o
  -6  20   6       99.21       91.18      5.84 o
  -5  20   6        8.32        4.06      3.01 o
  -4  20   6        5.97        2.36      4.02 o
  -3  20   6       12.43       10.43      2.04 o
  -2  20   6      119.62       91.81      7.33 o
  -1  20   6        3.15        0.54      3.01 o
   0  20   6        1.14        7.78      3.05 o
   1  20   6       14.38       17.32      2.42 o
   2  20   6        0.87        0.15      2.72 o
   3  20   6       26.85       28.56      4.22 o
   4  20   6       14.58       11.31      3.98 o
   5  20   6       34.46       38.00      5.80 o
   6  20   6        0.96       -0.82      9.03 o
 -10  21   6        8.36       12.58      5.67 o
  -9  21   6        2.17       -1.44      4.29 o
  -8  21   6       83.70       74.17      6.37 o
  -7  21   6        9.78       12.45      5.41 o
  -6  21   6        0.01        6.63      3.60 o
  -5  21   6       34.13       32.12      3.95 o
  -4  21   6      128.74      127.27      5.67 o
  -3  21   6        2.92        0.22      1.96 o
  -2  21   6       17.96       18.11      3.96 o
  -1  21   6       13.14       13.05      6.06 o
   0  21   6      132.22      121.91      6.25 o
   1  21   6       18.45       28.32      2.77 o
   2  21   6       10.72       15.49      3.42 o
   3  21   6       43.30       43.69      4.78 o
   4  21   6        3.42        3.53      3.69 o
   5  21   6        8.69        7.89      4.57 o
   6  21   6       13.06        3.84      5.11 o
  -9  22   6        3.02        4.76      4.64 o
  -8  22   6        6.38        8.47      6.01 o
  -7  22   6       85.24       94.22      6.58 o
  -6  22   6       65.24       69.06      5.45 o
  -5  22   6        0.01       -0.21      4.17 o
  -4  22   6       16.82       19.31      3.76 o
  -3  22   6        8.30        0.85      3.59 o
  -2  22   6       59.41       59.18      7.70 o
  -1  22   6       29.83       28.43      3.96 o
   0  22   6        2.53       -3.88      5.00 o
   1  22   6        8.92        7.91      2.13 o
   2  22   6        6.05        4.45      2.85 o
   3  22   6       42.25       52.60      6.07 o
   4  22   6       34.68       39.30     10.64 o
   5  22   6        1.68        3.50      4.43 o
   6  22   6        5.09       -3.95      4.76 o
  -9  23   6        8.67       10.80      4.91 o
  -8  23   6        1.51        1.16      4.11 o
  -7  23   6        4.10        3.00      4.98 o
  -6  23   6       35.48       47.29      4.79 o
  -5  23   6       16.99       17.22      3.49 o
  -4  23   6        5.33        1.60      2.66 o
  -3  23   6       36.51       30.10      4.87 o
  -2  23   6       28.27       34.21     10.44 o
  -1  23   6        4.17        0.68      8.62 o
   0  23   6        0.88        3.72      2.96 o
   1  23   6       33.30       36.32      2.85 o
   2  23   6        0.18        1.03      2.70 o
   3  23   6        1.39       -3.01      3.01 o
   4  23   6        0.38        4.07      3.90 o
   5  23   6        1.09       -1.45      4.58 o
  -9  24   6       37.50       23.40      5.68 o
  -8  24   6        0.20       -3.89      3.89 o
  -7  24   6        4.10        4.01      7.58 o
  -6  24   6        0.14       -1.72      6.50 o
  -5  24   6       41.47       41.89      4.21 o
  -4  24   6        5.60        7.94      4.65 o
  -3  24   6       11.28       18.10      4.39 o
  -2  24   6        0.36       -3.00      4.58 o
  -1  24   6        2.87        5.06      4.46 o
   0  24   6       37.14       29.35      3.79 o
   1  24   6        0.33       -1.34      2.11 o
   2  24   6       27.04       27.13      3.68 o
   3  24   6       56.37       58.96      7.87 o
   4  24   6        2.62        4.14      4.03 o
   5  24   6       46.54       50.39      8.79 o
  -9  25   6        8.38       17.05      6.69 o
  -8  25   6       41.49       48.03      6.02 o
  -7  25   6       12.28       12.23      4.30 o
  -6  25   6        0.75        1.57      3.36 o
  -5  25   6       28.12       32.80      4.04 o
  -4  25   6        2.28        1.25      2.40 o
  -3  25   6       14.80       24.89      4.75 o
  -2  25   6        5.13        4.43      3.59 o
  -1  25   6        4.81        2.86      4.01 o
   0  25   6        5.25       10.51      3.21 o
   1  25   6       25.91       36.66      2.85 o
   2  25   6        0.02       -0.03      2.62 o
   3  25   6        6.34        6.51      3.19 o
   4  25   6        1.95        3.20      3.86 o
   5  25   6       25.60       28.84     10.49 o
  -8  26   6        0.85       -0.49      4.44 o
  -7  26   6       46.06       51.81      5.66 o
  -6  26   6       39.87       37.02      6.16 o
  -5  26   6        0.16        1.23      3.72 o
  -4  26   6        0.01        0.83      4.09 o
  -3  26   6       12.84        7.47      5.82 o
  -2  26   6       12.79       14.57      4.10 o
  -1  26   6       18.92       19.81      5.02 o
   0  26   6       61.20       80.87     10.60 o
   1  26   6        0.22       -1.45      7.00 o
   2  26   6        0.31        1.83      2.54 o
   3  26   6        7.86        8.10      7.05 o
   4  26   6       40.78       46.30      5.53 o
  -8  27   6       13.80       26.86      5.58 o
  -7  27   6        7.45        4.53      4.29 o
  -6  27   6        1.40        2.50      3.68 o
  -5  27   6        1.57       -0.60      2.94 o
  -4  27   6       14.60       13.24      4.76 o
  -3  27   6        3.03        3.00      4.02 o
  -2  27   6       18.57       22.76      4.53 o
  -1  27   6       62.38       71.35      6.56 o
   0  27   6       38.26       49.51      4.48 o
   1  27   6        0.07        2.58      2.51 o
   2  27   6        9.30        2.21      7.95 o
   3  27   6       14.59       13.25      8.66 o
   4  27   6       38.65       50.74     12.65 o
  -7  28   6       16.44       13.21      4.64 o
  -6  28   6        0.11       -3.19      3.45 o
  -5  28   6        2.46        4.48      2.99 o
  -4  28   6        1.57        5.53      4.54 o
  -3  28   6        2.36        5.83      4.36 o
  -2  28   6        0.64       -2.37      4.28 o
  -1  28   6        8.03       18.26      5.91 o
   0  28   6        4.25        9.81      3.46 o
   1  28   6        0.95        1.31      6.74 o
   2  28   6        4.55       -1.74      7.48 o
   3  28   6        4.08        2.62      8.62 o
  -7  29   6       15.27       19.81      5.82 o
  -6  29   6        7.48        6.46      3.84 o
  -5  29   6       29.35       19.68      7.90 o
  -4  29   6       29.49       36.15      5.82 o
  -3  29   6       66.64       77.06      6.89 o
  -2  29   6        8.58        5.09     10.94 o
  -1  29   6       39.28       42.44      4.94 o
   0  29   6        0.89        7.84      3.39 o
   1  29   6        4.13        2.58      7.11 o
   2  29   6        3.76        7.21      8.46 o
   3  29   6       16.18       32.41     10.94 o
  -6  30   6       58.79       71.87      5.50 o
  -5  30   6        0.88       -0.42      4.94 o
  -4  30   6       27.14       25.02      5.55 o
  -3  30   6        0.88        1.34      4.49 o
  -2  30   6       13.35       18.65      4.95 o
  -1  30   6        2.27        9.42      4.00 o
   0  30   6       22.18       15.37      8.76 o
   1  30   6       46.35       59.23     11.41 o
   2  30   6       18.79       26.98     10.07 o
  -5  31   6       31.09       45.07      7.00 o
  -4  31   6        6.93        6.03      6.49 o
  -3  31   6       16.71        9.08      5.02 o
  -2  31   6        4.91        8.64      4.75 o
  -1  31   6       34.99       39.21      8.27 o
   0  31   6       15.10       33.72      9.90 o
   1  31   6        5.76       -5.47      7.05 o
   2  31   6        0.57       13.25      9.36 o
  -5  32   6        1.45       -2.86      5.41 o
  -4  32   6        2.53        2.61      5.19 o
  -3  32   6        0.03       -1.60      8.37 o
  -2  32   6       40.53       43.38     11.26 o
  -1  32   6        1.99       -6.78      7.08 o
   0  32   6        1.82       -1.11      7.72 o
   1  32   6        0.13       -6.04      7.45 o
  -3  33   6       35.60       30.86      6.14 o
  -2  33   6        0.70       -2.17      8.00 o
  -1  33   6        0.14        9.13      8.29 o
 -12   1   7       24.46       35.40      8.52 o
 -11   1   7        5.63        0.93      3.86 o
 -10   1   7        5.38       -2.20      2.81 o
  -9   1   7       49.44       53.53      3.87 o
  -8   1   7       44.63       44.66      3.54 o
  -7   1   7        9.18       12.52      2.50 o
  -6   1   7      341.52      325.80      6.90 o
  -5   1   7       23.01       32.27      2.44 o
  -4   1   7        4.11        3.27      1.62 o
  -3   1   7      671.47      649.27      9.31 o
  -2   1   7      407.25      488.48      7.47 o
  -1   1   7      170.02      154.84      3.99 o
   0   1   7       76.47       54.58      2.57 o
   1   1   7       36.32       44.78      2.73 o
   2   1   7      282.48      241.65      5.62 o
   3   1   7      228.98      253.90      8.20 o
   4   1   7       34.83       31.83      3.85 o
   5   1   7      114.73      126.69      9.74 o
   6   1   7       22.69       33.05      4.66 o
   7   1   7       18.43       22.11      5.98 o
   8   1   7        6.40       26.37      5.18 o
 -12   2   7        2.47       10.81      8.14 o
 -11   2   7       26.93       27.41      5.69 o
 -10   2   7       22.95       20.77      4.33 o
  -9   2   7       59.96       55.08      3.99 o
  -8   2   7       32.93       29.73      3.14 o
  -7   2   7      229.70      225.56      5.89 o
  -6   2   7       48.53       40.92      2.83 o
  -5   2   7       17.20       11.89      2.91 o
  -4   2   7      141.88      162.23      4.32 o
  -3   2   7      222.79      267.20      5.10 o
  -2   2   7      300.18      293.48      5.32 o
  -1   2   7        4.86       12.31      1.50 o
   0   2   7      301.56      325.67      5.74 o
   1   2   7        8.84        7.96      2.11 o
   2   2   7       68.46       64.60      3.09 o
   3   2   7      333.04      323.90     10.18 o
   4   2   7        2.44        1.85      2.57 o
   5   2   7       13.77       19.01      3.73 o
   6   2   7        7.71        6.56      3.73 o
   7   2   7        1.52        4.06      3.97 o
   8   2   7       10.24       11.91      5.52 o
 -12   3   7        1.33       11.21      5.43 o
 -11   3   7        0.63       -3.80      3.80 o
 -10   3   7        5.49        4.68      3.48 o
  -9   3   7       18.24       14.13      3.00 o
  -8   3   7      244.19      231.66      7.59 o
  -7   3   7        2.12        6.03      2.28 o
  -6   3   7        5.61       10.62      2.21 o
  -5   3   7      130.44      151.28      6.02 o
  -4   3   7        7.83       16.06      1.92 o
  -3   3   7        6.19       14.80      1.72 o
  -2   3   7       16.24        8.82      1.46 o
  -1   3   7      213.51      238.93      4.66 o
   0   3   7      710.89      729.67     10.10 o
   1   3   7        2.87        2.57      1.46 o
   2   3   7        0.18       -1.07      1.65 o
   3   3   7      115.87      128.42      4.95 o
   4   3   7       29.49       27.43      3.30 o
   5   3   7        5.15        6.09      3.17 o
   6   3   7        2.17       -0.53      3.35 o
   7   3   7        0.00        3.02      3.82 o
   8   3   7        6.79       13.51      5.04 o
 -12   4   7       75.54       98.09     10.72 o
 -11   4   7       10.91        8.97      5.81 o
 -10   4   7        2.02       -0.92      3.19 o
  -9   4   7       74.88       60.53      4.28 o
  -8   4   7      333.51      334.27      8.32 o
  -7   4   7      171.16      183.78      5.48 o
  -6   4   7      156.55      137.60      4.65 o
  -5   4   7       10.26        3.38      1.66 o
  -4   4   7      604.23      578.95      8.72 o
  -3   4   7       45.81       61.75      2.69 o
  -2   4   7      127.21      167.80      3.82 o
  -1   4   7       17.48       22.51      1.90 o
   0   4   7      190.45      195.35      4.24 o
   1   4   7       33.36       37.43      2.16 o
   2   4   7      129.02      126.94      4.04 o
   3   4   7        0.91        4.05      2.24 o
   4   4   7       12.72       12.62      3.50 o
   5   4   7       40.24       44.60      4.45 o
   6   4   7        1.61        4.51      3.34 o
   7   4   7        0.02        1.70      3.77 o
   8   4   7        6.53        8.70      4.53 o
 -12   5   7        0.57        5.88      7.11 o
 -11   5   7        0.29        1.97      3.99 o
 -10   5   7      134.13      131.66      7.03 o
  -9   5   7      105.53      106.28      4.96 o
  -8   5   7       39.31       38.51      3.37 o
  -7   5   7       56.80       61.69      3.72 o
  -6   5   7      293.84      293.85      6.50 o
  -5   5   7      160.78      183.27      4.73 o
  -4   5   7        9.95       14.32      1.78 o
  -3   5   7       30.47       25.70      2.22 o
  -2   5   7      310.28      317.67      5.57 o
  -1   5   7       75.61       89.22      2.65 o
   0   5   7       92.78       96.19      3.31 o
   1   5   7       18.07       16.60      1.97 o
   2   5   7        4.32        9.03      1.73 o
   3   5   7      104.55      109.94      4.58 o
   4   5   7        0.00        1.29      3.26 o
   5   5   7       34.34       41.24      4.36 o
   6   5   7        8.29        8.50      3.57 o
   7   5   7       42.25       33.66      4.91 o
 -12   6   7        3.78       -4.70      6.75 o
 -11   6   7       27.00       41.40      6.41 o
 -10   6   7       39.91       52.15      5.20 o
  -9   6   7       71.16       73.11      4.82 o
  -8   6   7       47.95       51.13      3.63 o
  -7   6   7     1141.00     1059.51     16.03 o
  -6   6   7      190.08      167.55      4.92 o
  -5   6   7       24.21       19.56      2.00 o
  -4   6   7      366.25      383.53      6.56 o
  -3   6   7       46.83       39.19      2.15 o
  -2   6   7      221.23      202.30      4.24 o
  -1   6   7       17.91       12.00      1.60 o
   0   6   7        0.66       -0.58      1.48 o
   1   6   7       58.17       45.83      2.26 o
   2   6   7       15.60       15.21      2.03 o
   3   6   7        0.97       -2.03      2.08 o
   4   6   7       28.77       28.98      3.58 o
   5   6   7        6.61        4.65      3.14 o
   6   6   7       14.71       12.14      3.71 o
   7   6   7        1.33       -1.19      3.61 o
 -12   7   7        1.16       -1.57      6.15 o
 -11   7   7        1.28        3.95      6.16 o
 -10   7   7      104.16      113.56      6.69 o
  -9   7   7       83.18       94.87      5.29 o
  -8   7   7       15.03       23.67      3.11 o
  -7   7   7       16.13       21.69      2.91 o
  -6   7   7       71.05       57.39      3.20 o
  -5   7   7      229.18      232.98      5.05 o
  -4   7   7       33.80       25.56      2.19 o
  -3   7   7     1165.80     1184.86     14.96 o
  -2   7   7      200.64      207.70      4.78 o
  -1   7   7      157.52      174.03      3.60 o
   0   7   7      670.27      681.45      9.46 o
   1   7   7       67.88       58.53      2.44 o
   2   7   7       88.52       85.73      3.91 o
   3   7   7        1.15        0.65      2.17 o
   4   7   7       15.69        8.92      2.81 o
   5   7   7        8.69        5.57      3.15 o
   6   7   7        2.15        7.39      3.60 o
   7   7   7        1.40       -2.56      3.55 o
 -12   8   7       37.73       42.39      8.43 o
 -11   8   7       44.40       44.86      6.93 o
 -10   8   7        3.74        4.49      4.47 o
  -9   8   7       13.37        4.58      3.44 o
  -8   8   7      104.17      107.80      4.59 o
  -7   8   7      379.39      364.36      7.85 o
  -6   8   7      129.98      139.52      4.17 o
  -5   8   7       53.78       60.59      2.78 o
  -4   8   7      422.74      382.18      6.53 o
  -3   8   7       14.75       15.14      1.73 o
  -2   8   7      204.85      192.84      4.93 o
  -1   8   7      784.92      647.34     10.40 o
   0   8   7       25.87       30.42      1.85 o
   1   8   7        0.35       -1.21      1.21 o
   2   8   7       24.90       20.62      2.53 o
   3   8   7       18.24       13.64      2.63 o
   4   8   7       21.20       24.17      3.12 o
   5   8   7       16.55       19.14      3.33 o
   6   8   7       23.64       19.28      4.02 o
   7   8   7        5.73        7.78      4.85 o
 -12   9   7        0.26        6.68      6.79 o
 -11   9   7        0.82        8.54      5.12 o
 -10   9   7        0.00        2.74      4.44 o
  -9   9   7       86.99       85.67      6.83 o
  -8   9   7       12.24        8.85      3.79 o
  -7   9   7       17.32       15.35      2.47 o
  -6   9   7      647.44      629.60      9.81 o
  -5   9   7      113.03      116.03      3.93 o
  -4   9   7      206.93      211.57      4.62 o
  -3   9   7       78.06       68.01      2.94 o
  -2   9   7     1026.62     1013.50     13.28 o
  -1   9   7      381.36      365.10      5.89 o
   0   9   7      108.19       96.23      4.74 o
   1   9   7       74.58       49.57      2.85 o
   2   9   7      267.58      272.06      7.10 o
   3   9   7      137.05      133.27      4.94 o
   4   9   7       49.18       47.63      3.66 o
   5   9   7       12.30       10.05      3.01 o
   6   9   7        1.16       -1.73      3.07 o
   7   9   7        0.52        7.85      5.10 o
 -12  10   7       14.90        4.00      5.72 o
 -11  10   7        4.21       -1.98      4.72 o
 -10  10   7        0.72       -5.10      5.88 o
  -9  10   7        3.24        9.15      4.32 o
  -8  10   7        0.55        2.43      3.07 o
  -7  10   7       26.41       30.35      3.14 o
  -6  10   7      304.04      299.04      6.69 o
  -5  10   7       19.67       21.52      2.34 o
  -4  10   7      520.47      516.87      8.42 o
  -3  10   7        1.75        0.79      1.32 o
  -2  10   7      249.71      272.25      5.04 o
  -1  10   7       41.63       48.65      2.52 o
   0  10   7       15.07       17.61      1.94 o
   1  10   7        2.48        3.12      1.93 o
   2  10   7       12.16       10.21      2.36 o
   3  10   7       12.03       14.88      3.18 o
   4  10   7        1.47       -1.16      2.32 o
   5  10   7        2.45        5.52      2.76 o
   6  10   7       18.53       22.57      4.94 o
   7  10   7        3.62        6.93      4.75 o
 -11  11   7       33.30       38.62      6.66 o
 -10  11   7        6.25        6.65      4.72 o
  -9  11   7       88.70       99.62      7.27 o
  -8  11   7      140.64      120.95      7.16 o
  -7  11   7        0.27        2.41      2.13 o
  -6  11   7      209.12      205.63      5.48 o
  -5  11   7        0.52       -0.68      1.91 o
  -4  11   7      170.58      148.70      4.42 o
  -3  11   7       16.28        9.50      1.58 o
  -2  11   7       99.60       86.66      2.43 o
  -1  11   7       31.16       35.90      2.27 o
   0  11   7      262.01      264.40      5.18 o
   1  11   7      276.29      263.54      6.31 o
   2  11   7        1.89        0.96      2.23 o
   3  11   7        3.36        7.00      2.35 o
   4  11   7       13.00        9.98      3.56 o
   5  11   7        7.93        8.99      2.98 o
   6  11   7       72.37       85.80     10.83 o
   7  11   7        2.14       19.92      5.38 o
 -11  12   7        4.44        6.65      5.38 o
 -10  12   7        0.00        7.55      4.53 o
  -9  12   7        1.19        1.89      5.40 o
  -8  12   7       16.56       18.94      4.37 o
  -7  12   7       18.69       16.31      3.31 o
  -6  12   7       37.43       33.66      2.78 o
  -5  12   7      253.45      256.57      5.85 o
  -4  12   7      702.49      677.34      9.72 o
  -3  12   7        0.02       -1.24      1.24 o
  -2  12   7        3.07       -0.09      1.52 o
  -1  12   7      354.00      368.37      6.71 o
   0  12   7       14.40       12.94      1.71 o
   1  12   7       39.12       33.74      3.14 o
   2  12   7      161.10      133.15      4.65 o
   3  12   7      151.39      133.68      4.90 o
   4  12   7        4.87        2.13      2.41 o
   5  12   7       24.24       19.58      3.87 o
   6  12   7        3.73        5.39      4.42 o
   7  12   7       20.46       15.14      5.45 o
 -11  13   7        1.53        3.32      4.95 o
 -10  13   7        0.00       -1.68      4.38 o
  -9  13   7        5.25        5.24      4.18 o
  -8  13   7       45.33       52.51      5.44 o
  -7  13   7       12.44       11.38      3.77 o
  -6  13   7      100.64      106.00      4.50 o
  -5  13   7       25.76       27.79      2.88 o
  -4  13   7      129.15      119.28      3.67 o
  -3  13   7      260.93      239.03      5.32 o
  -2  13   7       88.31       95.88      3.47 o
  -1  13   7       13.16       14.37      2.11 o
   0  13   7      857.83      772.29     10.56 o
   1  13   7      748.69      699.70     12.00 o
   2  13   7       18.60       26.60      2.53 o
   3  13   7      136.93      120.07      4.64 o
   4  13   7        0.01       -2.24      2.65 o
   5  13   7        0.39        1.18      4.25 o
   6  13   7        0.68       -2.41      4.14 o
   7  13   7       30.31       30.93      7.38 o
 -11  14   7       28.75       37.30      6.61 o
 -10  14   7       16.32       15.15      5.03 o
  -9  14   7        6.31       -3.98      3.98 o
  -8  14   7        0.00       -2.69      4.92 o
  -7  14   7        0.47       -3.21      3.21 o
  -6  14   7       47.47       44.08      4.03 o
  -5  14   7       64.42       60.31      3.49 o
  -4  14   7       59.84       56.81      3.03 o
  -3  14   7        3.25        3.52      2.06 o
  -2  14   7       34.06       31.78      2.32 o
  -1  14   7      241.94      205.47      4.71 o
   0  14   7       86.66       80.05      3.09 o
   1  14   7        0.31        0.72      1.79 o
   2  14   7        0.71        4.33      1.87 o
   3  14   7        0.80        5.74      2.82 o
   4  14   7        0.20        2.17      2.87 o
   5  14   7       51.05       51.88      4.96 o
   6  14   7        7.82        9.37      4.68 o
   7  14   7        0.01        9.66      6.12 o
 -11  15   7       22.12       19.08      5.94 o
 -10  15   7        9.81       10.44      5.08 o
  -9  15   7        0.42       -2.85      4.03 o
  -8  15   7       26.03       26.78      5.24 o
  -7  15   7        0.25       -3.24      3.24 o
  -6  15   7      180.42      155.00      7.19 o
  -5  15   7      109.43      106.46      5.37 o
  -4  15   7      132.19      127.16      4.58 o
  -3  15   7       19.09       23.36      2.24 o
  -2  15   7      311.29      283.97      6.30 o
  -1  15   7      972.75      916.48     14.46 o
   0  15   7       75.93       60.34      2.94 o
   1  15   7       14.36        7.02      2.56 o
   2  15   7      103.82      104.22      8.35 o
   3  15   7       41.61       44.08      3.98 o
   4  15   7        4.07        2.25      3.00 o
   5  15   7        3.80        1.01      3.39 o
   6  15   7        0.64       -4.43      4.95 o
 -11  16   7       27.19       38.64      6.69 o
 -10  16   7        2.05       -0.36      4.53 o
  -9  16   7       91.47       86.43      7.13 o
  -8  16   7       44.23       42.88      5.37 o
  -7  16   7        0.41       -3.42      3.87 o
  -6  16   7      138.54      145.54      6.95 o
  -5  16   7      237.12      223.27      8.05 o
  -4  16   7       22.22       21.39      2.61 o
  -3  16   7        8.31        7.46      1.92 o
  -2  16   7      126.82      138.83      3.98 o
  -1  16   7      949.00      883.47     12.40 o
   0  16   7       38.27       36.93      3.39 o
   1  16   7       22.37       20.28      2.91 o
   2  16   7        5.13        5.39      2.59 o
   3  16   7       70.58       71.26      4.68 o
   4  16   7        3.08        2.59      3.00 o
   5  16   7        9.00       11.10      4.39 o
   6  16   7        1.86       -2.28      4.23 o
 -11  17   7        2.45        7.40      5.67 o
 -10  17   7       18.20       20.60      7.74 o
  -9  17   7       70.30       61.04      6.90 o
  -8  17   7        0.77        3.77      3.95 o
  -7  17   7        0.08       -2.62      3.27 o
  -6  17   7        0.14        0.55      3.24 o
  -5  17   7        2.64        1.39      2.98 o
  -4  17   7        0.00       -2.76      2.76 o
  -3  17   7        9.63       10.93      1.93 o
  -2  17   7       13.90       18.15      1.90 o
  -1  17   7      195.25      189.42      7.79 o
   0  17   7        7.95       14.51      3.45 o
   1  17   7        4.08       -0.45      2.53 o
   2  17   7       46.12       47.54      3.87 o
   3  17   7       10.85       14.82      4.45 o
   4  17   7        2.84        4.19      3.58 o
   5  17   7        0.46        1.04      5.01 o
   6  17   7        0.10        2.77      4.59 o
 -10  18   7        6.23       11.45      5.23 o
  -9  18   7       76.92       83.74      7.18 o
  -8  18   7       35.43       34.36      5.28 o
  -7  18   7       61.08       60.19      5.52 o
  -6  18   7       46.78       42.63      4.61 o
  -5  18   7       41.74       37.16      4.16 o
  -4  18   7       93.22       89.70      5.15 o
  -3  18   7        3.68        0.87      1.91 o
  -2  18   7      179.79      162.99      4.06 o
  -1  18   7      170.16      156.21      5.58 o
   0  18   7       16.03       20.30      2.92 o
   1  18   7        0.32       -0.27      2.29 o
   2  18   7       10.29        4.57      3.24 o
   3  18   7       29.76       35.92      4.37 o
   4  18   7       24.71       24.42      4.48 o
   5  18   7       42.39       51.72     13.17 o
   6  18   7        1.05       -0.58      8.67 o
 -10  19   7       27.10       19.93      5.68 o
  -9  19   7       45.77       54.00      6.35 o
  -8  19   7        0.01        2.91      3.81 o
  -7  19   7       39.23       30.09      4.54 o
  -6  19   7        2.58       -3.11      3.11 o
  -5  19   7        8.44        3.00      2.98 o
  -4  19   7        2.71        2.76      2.79 o
  -3  19   7       35.69       38.87      2.70 o
  -2  19   7        4.39        6.23      3.58 o
  -1  19   7        0.17       -0.85      2.59 o
   0  19   7        0.27        3.10      2.75 o
   1  19   7       28.71       29.39      3.63 o
   2  19   7        4.97       10.23      3.26 o
   3  19   7        5.39        8.21      3.93 o
   4  19   7        0.29       -1.42      3.86 o
   5  19   7        3.36        1.91      4.64 o
   6  19   7       20.24       25.81     11.01 o
 -10  20   7        0.47        2.47      6.93 o
  -9  20   7       47.31       63.72      6.78 o
  -8  20   7       48.78       61.52      5.99 o
  -7  20   7        0.00       -0.34      4.50 o
  -6  20   7       38.63       30.94      4.34 o
  -5  20   7        1.89        2.04      2.93 o
  -4  20   7       33.10       25.83      3.45 o
  -3  20   7       22.28       27.47      2.36 o
  -2  20   7      101.51      104.60      6.77 o
  -1  20   7       55.84       52.06      6.12 o
   0  20   7       40.75       46.40      4.70 o
   1  20   7        2.18       -0.34      2.90 o
   2  20   7      173.09      179.28      8.58 o
   3  20   7        6.90       11.01      4.50 o
   4  20   7        0.68        0.32      4.13 o
   5  20   7        3.48       -0.80      4.65 o
 -10  21   7       23.37       28.04      6.17 o
  -9  21   7        0.49        1.07      4.43 o
  -8  21   7        8.35        6.24      4.25 o
  -7  21   7        6.44        8.67      4.14 o
  -6  21   7       65.77       64.86      5.41 o
  -5  21   7      107.87      102.68      5.84 o
  -4  21   7        9.43        9.64      3.26 o
  -3  21   7        3.46        1.06      2.04 o
  -2  21   7       18.59       21.59      4.26 o
  -1  21   7        9.66       10.55      3.61 o
   0  21   7       47.95       46.97      4.79 o
   1  21   7        2.54        4.51      3.10 o
   2  21   7       41.35       51.08      5.03 o
   3  21   7        7.03        4.45      3.59 o
   4  21   7        6.44        6.60      7.92 o
   5  21   7       11.45       13.61      5.25 o
  -9  22   7       65.20       62.25      6.80 o
  -8  22   7        5.03        5.69      4.27 o
  -7  22   7        8.94        4.56      4.08 o
  -6  22   7       58.03       69.15      5.57 o
  -5  22   7        0.20       -3.68      3.68 o
  -4  22   7       37.89       35.23      3.70 o
  -3  22   7       98.78       85.58      6.51 o
  -2  22   7      136.63      122.76      7.25 o
  -1  22   7       56.69       64.45      5.37 o
   0  22   7       14.17       25.07      4.50 o
   1  22   7       14.87       15.54      3.47 o
   2  22   7        1.63        0.68      3.24 o
   3  22   7       48.18       42.80      9.55 o
   4  22   7        1.90        0.48      4.12 o
   5  22   7        5.73       14.43      5.55 o
  -9  23   7       16.20       13.42      5.01 o
  -8  23   7       44.78       43.78      5.77 o
  -7  23   7        7.55       10.16      4.24 o
  -6  23   7        3.68       11.59      3.93 o
  -5  23   7       23.42       22.43      4.07 o
  -4  23   7      112.05      103.96      5.27 o
  -3  23   7       33.38       32.65      6.31 o
  -2  23   7        1.12       -0.92      3.55 o
  -1  23   7       47.41       46.64      4.94 o
   0  23   7       27.30       27.58      4.13 o
   1  23   7       13.61        5.60      6.86 o
   2  23   7       57.44       51.22     11.17 o
   3  23   7        0.86        0.53      3.55 o
   4  23   7        7.52        9.41      4.57 o
   5  23   7        0.04        4.82      4.90 o
  -9  24   7        0.00        6.40      4.78 o
  -8  24   7        0.02        3.62      4.39 o
  -7  24   7       12.40        8.66      4.18 o
  -6  24   7      101.88      116.37      6.60 o
  -5  24   7       11.42       13.78      3.58 o
  -4  24   7       44.22       45.62      3.59 o
  -3  24   7        2.07        2.48      3.95 o
  -2  24   7        5.76        5.75      3.85 o
  -1  24   7        4.38        2.36      7.15 o
   0  24   7       31.41       37.13      4.66 o
   1  24   7        2.62        0.66      3.01 o
   2  24   7        6.60        7.53      3.56 o
   3  24   7        3.93       -0.55      3.55 o
   4  24   7       25.30       27.16     13.94 o
  -8  25   7       14.94       11.01      4.83 o
  -7  25   7        4.21       -2.65      3.93 o
  -6  25   7        6.77        5.39      3.59 o
  -5  25   7        3.93        8.72      5.07 o
  -4  25   7       10.28        5.94      6.79 o
  -3  25   7        0.23       -1.95      3.87 o
  -2  25   7        0.34       -2.36      3.43 o
  -1  25   7        2.74        2.87      4.60 o
   0  25   7        2.06        1.39      5.55 o
   1  25   7       57.04       62.35      7.42 o
   2  25   7       10.58       10.34      3.50 o
   3  25   7        0.01       -3.38      3.38 o
   4  25   7       88.79      109.30      7.98 o
  -8  26   7       23.69       20.66      5.21 o
  -7  26   7        2.13        2.84      4.13 o
  -6  26   7       13.66       16.79      4.17 o
  -5  26   7       17.01       19.86      3.58 o
  -4  26   7        6.26        3.82      4.58 o
  -3  26   7        0.04        0.95      3.99 o
  -2  26   7        2.26        0.99      3.69 o
  -1  26   7        2.64        4.32      3.39 o
   0  26   7       15.99       16.57      4.09 o
   1  26   7        0.83       -0.42      2.83 o
   2  26   7        8.43       20.59      3.66 o
   3  26   7        3.58        6.87      4.04 o
  -7  27   7       10.00        8.61      4.44 o
  -6  27   7       11.47       13.01      4.91 o
  -5  27   7       10.17        8.78      3.73 o
  -4  27   7        1.77        3.48      6.04 o
  -3  27   7        0.59       -3.55      4.07 o
  -2  27   7        2.51        1.52      3.98 o
  -1  27   7       19.47       26.76      4.44 o
   0  27   7        7.35       14.20      3.84 o
   1  27   7        4.39        6.31      3.21 o
   2  27   7        7.39       -6.31      7.89 o
   3  27   7        0.14       -6.98      6.98 o
  -7  28   7        0.36       -0.57      4.11 o
  -6  28   7        5.86        6.73      4.56 o
  -5  28   7        2.37        6.84      5.13 o
  -4  28   7       23.86       31.76     10.25 o
  -3  28   7       52.14       40.61      5.98 o
  -2  28   7        0.48        3.48      4.15 o
  -1  28   7        8.17        7.66      6.79 o
   0  28   7       16.95       15.49      3.96 o
   1  28   7        4.89       -0.07      7.55 o
   2  28   7        7.32        8.49      9.23 o
  -6  29   7        1.34        1.71      3.57 o
  -5  29   7        0.05        0.13      4.86 o
  -4  29   7        2.33        7.30      4.87 o
  -3  29   7       23.66       32.56      5.70 o
  -2  29   7        5.37        4.68      5.27 o
  -1  29   7       16.18       13.70      8.94 o
   0  29   7       11.08        9.60      8.15 o
   1  29   7       17.47       32.35     10.27 o
   2  29   7        0.61        4.19      7.99 o
  -6  30   7        4.73        2.34      3.52 o
  -5  30   7        6.88       -0.09      8.71 o
  -4  30   7       11.40       16.39      5.45 o
  -3  30   7        0.24        4.85      4.61 o
  -2  30   7        0.16       -5.09      7.77 o
  -1  30   7        3.69        2.77      3.80 o
   0  30   7        0.22       -6.21      7.25 o
   1  30   7       11.13       15.70      9.06 o
  -5  31   7       28.96       32.77      6.84 o
  -4  31   7        1.45        2.69      9.19 o
  -3  31   7       49.88       59.25      9.66 o
  -2  31   7        5.73       11.61      4.86 o
  -1  31   7        0.59       14.36      8.69 o
   0  31   7       13.28        6.21      8.42 o
  -4  32   7       45.01       53.93      9.83 o
  -3  32   7       10.66       13.22      7.94 o
  -2  32   7        1.15       -1.05      4.44 o
  -1  32   7        6.08        6.44      8.82 o
 -12   0   8        0.14       -3.19      8.66 o
 -11   0   8       58.52       64.44      8.84 o
 -10   0   8       34.67       30.11      9.80 o
  -9   0   8       40.35       32.58      5.07 o
  -8   0   8       34.46       31.43      4.64 o
  -7   0   8       54.68       65.66      5.23 o
  -6   0   8        5.94       -3.13      3.13 o
  -5   0   8       35.77       34.03      3.67 o
  -4   0   8      256.11      272.96     10.70 o
  -3   0   8       30.02       34.04      3.72 o
  -2   0   8       35.42       42.27      3.55 o
  -1   0   8       39.05       35.61      3.39 o
   0   0   8      636.16      608.80     21.90 o
   1   0   8     1062.06      965.16     20.29 o
   2   0   8        1.79       -2.90      2.90 o
   3   0   8      685.00      704.42     21.02 o
   4   0   8      377.84      369.45     37.69 o
   5   0   8       87.59       92.79     14.31 o
   6   0   8       43.42       36.21      6.98 o
   7   0   8        0.33       -5.54      5.54 o
 -12   1   8        1.09        0.12      6.98 o
 -11   1   8        3.09        1.28      3.93 o
 -10   1   8       86.05       82.61      6.22 o
  -9   1   8       26.82       30.48      3.46 o
  -8   1   8        7.60        8.12      2.67 o
  -7   1   8      130.57      136.68      6.68 o
  -6   1   8        5.93        9.57      2.13 o
  -5   1   8       29.08       20.84      2.32 o
  -4   1   8       83.17       79.00      3.27 o
  -3   1   8        0.37       -0.19      1.51 o
  -2   1   8       82.67       81.21      3.18 o
  -1   1   8       28.96       28.64      2.26 o
   0   1   8      361.14      335.09      6.71 o
   1   1   8        6.26        8.26      2.11 o
   2   1   8        8.56        1.28      2.26 o
   3   1   8        4.75        8.85      3.17 o
   4   1   8        9.41       12.18      3.60 o
   5   1   8       14.96       13.23      3.85 o
   6   1   8        7.42        3.98      4.28 o
   7   1   8        0.00       -0.98      4.00 o
 -12   2   8        1.92       -0.03      5.07 o
 -11   2   8      110.89      112.16      9.25 o
 -10   2   8        6.55        1.08      3.05 o
  -9   2   8        0.27       -0.65      2.82 o
  -8   2   8      203.70      223.31      6.38 o
  -7   2   8        9.06       14.03      2.64 o
  -6   2   8        0.90        1.10      1.87 o
  -5   2   8        0.00        1.53      1.82 o
  -4   2   8      251.89      235.41      5.11 o
  -3   2   8      153.92      176.79      4.66 o
  -2   2   8       31.44       32.16      2.15 o
  -1   2   8       69.31       68.39      3.00 o
   0   2   8       29.37       21.32      2.17 o
   1   2   8       46.04       43.59      2.82 o
   2   2   8      122.29      134.92      4.63 o
   3   2   8        1.55       -2.37      2.37 o
   4   2   8        0.78        5.01      3.07 o
   5   2   8        0.45       -2.29      3.34 o
   6   2   8        5.34        4.26      3.82 o
   7   2   8        9.74       12.29      4.54 o
 -12   3   8       33.80       24.28      9.24 o
 -11   3   8        3.25       12.75      5.34 o
 -10   3   8      104.15       99.62      5.82 o
  -9   3   8       40.33       36.66      3.64 o
  -8   3   8      353.48      345.61      8.05 o
  -7   3   8      250.36      208.86      5.91 o
  -6   3   8        5.71        5.47      2.10 o
  -5   3   8        1.20       -0.63      2.29 o
  -4   3   8      452.39      442.18     10.14 o
  -3   3   8      178.60      173.51      4.56 o
  -2   3   8       43.54       41.80      2.33 o
  -1   3   8        2.09        1.90      1.58 o
   0   3   8      255.38      244.51      6.19 o
   1   3   8        0.11        1.26      1.76 o
   2   3   8       24.45       22.57      2.94 o
   3   3   8        6.36        8.66      2.58 o
   4   3   8        2.41        7.11      3.13 o
   5   3   8       62.43       58.68      5.23 o
   6   3   8       33.20       34.68      4.93 o
   7   3   8        5.98        6.30      4.25 o
 -12   4   8        0.07       -6.02      6.02 o
 -11   4   8        5.11       10.78      4.44 o
 -10   4   8        0.50        2.83      3.25 o
  -9   4   8       15.03       14.20      3.07 o
  -8   4   8        0.85       -0.95      2.73 o
  -7   4   8      551.12      521.99      9.83 o
  -6   4   8       36.40       26.68      2.73 o
  -5   4   8      117.21      104.46      3.60 o
  -4   4   8       20.44       24.65      2.13 o
  -3   4   8      255.35      261.44      5.69 o
  -2   4   8      408.37      366.05      6.42 o
  -1   4   8      142.15      129.21      5.15 o
   0   4   8       14.97       13.36      1.96 o
   1   4   8        1.72       -1.91      2.21 o
   2   4   8        2.86        3.46      2.33 o
   3   4   8       51.56       63.60      4.00 o
   4   4   8        8.45        3.93      3.06 o
   5   4   8        2.48        5.58      3.47 o
   6   4   8       13.96       26.14      4.61 o
   7   4   8        8.02       -0.96      4.10 o
 -12   5   8        2.80        3.50      6.61 o
 -11   5   8      149.51      138.48     12.36 o
 -10   5   8        9.93       13.54      4.00 o
  -9   5   8        0.56        6.42      2.94 o
  -8   5   8       15.62       20.93      3.09 o
  -7   5   8        1.06        0.10      2.24 o
  -6   5   8       63.81       50.21      3.15 o
  -5   5   8        0.04       -0.46      1.63 o
  -4   5   8      262.58      254.38      5.75 o
  -3   5   8       74.04       76.83      3.15 o
  -2   5   8      632.64      629.57      8.68 o
  -1   5   8        0.52        1.00      1.47 o
   0   5   8        9.58        8.21      1.94 o
   1   5   8       75.51       74.52      3.75 o
   2   5   8       19.96       21.20      2.76 o
   3   5   8        2.04        6.44      2.54 o
   4   5   8        1.96        1.70      3.36 o
   5   5   8        3.70        7.89      3.58 o
   6   5   8       26.67       29.66      4.66 o
   7   5   8        0.37        7.01      4.26 o
 -12   6   8        8.60       19.24     14.03 o
 -11   6   8        5.01       12.83      5.34 o
 -10   6   8       37.00       33.83      4.94 o
  -9   6   8      302.73      296.42      8.70 o
  -8   6   8      171.19      185.08      6.00 o
  -7   6   8       21.05       25.17      3.00 o
  -6   6   8        0.21        1.06      1.85 o
  -5   6   8      103.21      104.65      3.61 o
  -4   6   8      259.74      244.60      5.67 o
  -3   6   8       41.76       37.89      2.58 o
  -2   6   8       73.84       80.03      2.95 o
  -1   6   8      299.31      297.09      6.21 o
   0   6   8       68.19       62.82      2.66 o
   1   6   8       56.46       62.45      3.53 o
   2   6   8        8.83       16.48      2.65 o
   3   6   8       13.50       17.50      3.36 o
   4   6   8       22.15       31.81      4.45 o
   5   6   8        2.95        7.47      3.40 o
   6   6   8       31.59       37.37      4.85 o
   7   6   8        0.05       -1.09      3.88 o
 -12   7   8       26.03       32.78      8.32 o
 -11   7   8        8.50       12.85      5.85 o
 -10   7   8       15.24       19.14      4.87 o
  -9   7   8       22.58       34.84      4.07 o
  -8   7   8      368.70      366.24      8.37 o
  -7   7   8      126.19      133.55      4.90 o
  -6   7   8       52.21       50.54      3.00 o
  -5   7   8        6.16       -1.77      1.77 o
  -4   7   8      894.20      952.97     14.06 o
  -3   7   8       23.24       27.44      2.13 o
  -2   7   8      258.50      280.30      5.99 o
  -1   7   8       18.12       17.60      1.78 o
   0   7   8        0.35       -0.51      1.60 o
   1   7   8       25.03       26.22      2.76 o
   2   7   8       97.47       95.99      4.33 o
   3   7   8        7.95        7.11      3.70 o
   4   7   8        0.56       -2.54      2.54 o
   5   7   8        0.90        0.01      3.16 o
   6   7   8        1.69        9.55      3.81 o
   7   7   8        6.49        9.89      4.49 o
 -12   8   8       19.12       19.30      6.51 o
 -11   8   8       66.02       66.13      9.27 o
 -10   8   8        3.07        5.89      6.27 o
  -9   8   8        0.55        6.68      4.22 o
  -8   8   8        1.67        2.59      2.44 o
  -7   8   8      265.97      234.34      5.79 o
  -6   8   8      604.58      550.73      9.16 o
  -5   8   8       95.34       96.17      3.77 o
  -4   8   8      104.96      114.01      5.72 o
  -3   8   8       22.04       17.64      2.00 o
  -2   8   8      101.70      115.06      3.45 o
  -1   8   8       17.53       16.99      1.78 o
   0   8   8        6.95        4.37      2.01 o
   1   8   8       21.47       21.34      2.67 o
   2   8   8        7.92        8.22      2.46 o
   3   8   8        1.56       -0.11      2.29 o
   4   8   8        1.08        0.21      2.54 o
   5   8   8        5.44       -2.46      3.10 o
   6   8   8        3.91       -0.61      3.62 o
   7   8   8        5.57        5.64      5.22 o
 -12   9   8        2.86        3.83      5.46 o
 -11   9   8       45.65       62.56     11.15 o
 -10   9   8       27.52       16.75      5.09 o
  -9   9   8        3.07        3.00      4.12 o
  -8   9   8        0.60       -1.97      2.90 o
  -7   9   8        0.02        3.12      2.21 o
  -6   9   8       57.35       64.60      3.57 o
  -5   9   8      734.89      702.99     11.40 o
  -4   9   8       18.43       14.66      2.22 o
  -3   9   8      197.01      164.57      5.84 o
  -2   9   8      496.35      518.33      8.02 o
  -1   9   8       36.74       36.05      2.04 o
   0   9   8       35.42       37.08      2.93 o
   1   9   8        0.02       -0.82      2.09 o
   2   9   8       23.33       28.35      2.99 o
   3   9   8       16.70       14.70      2.86 o
   4   9   8        3.37        4.23      2.66 o
   5   9   8       11.33        7.16      3.58 o
   6   9   8       31.80       31.81      4.67 o
 -11  10   8       29.60       29.62      6.19 o
 -10  10   8       42.48       54.25      6.31 o
  -9  10   8        0.48       -0.45      3.92 o
  -8  10   8       10.14        5.83      3.18 o
  -7  10   8      339.88      327.55      8.28 o
  -6  10   8      469.28      461.45      8.83 o
  -5  10   8      264.89      263.36      6.20 o
  -4  10   8      212.36      206.99      5.98 o
  -3  10   8        5.85       -0.99      1.56 o
  -2  10   8      785.46      738.40     10.34 o
  -1  10   8      565.12      561.64     10.90 o
   0  10   8      216.60      205.36      5.74 o
   1  10   8      284.05      270.61      6.82 o
   2  10   8        7.36        1.01      2.26 o
   3  10   8        4.74        5.44      2.49 o
   4  10   8       15.06       12.98      3.00 o
   5  10   8        3.68       -1.26      3.06 o
   6  10   8       12.07       13.34      9.84 o
 -11  11   8        0.17        0.68      5.00 o
 -10  11   8        1.75        8.39      4.45 o
  -9  11   8        7.60       -1.70      3.89 o
  -8  11   8        3.15        5.25      3.83 o
  -7  11   8        7.20        7.73      2.73 o
  -6  11   8      182.91      181.16      5.93 o
  -5  11   8      888.28      835.89     14.50 o
  -4  11   8       13.59       14.89      2.24 o
  -3  11   8       49.78       48.39      2.67 o
  -2  11   8       58.38       46.88      3.11 o
  -1  11   8       29.11       29.06      2.50 o
   0  11   8      146.52      123.80      5.57 o
   1  11   8      169.18      147.49      4.98 o
   2  11   8      158.28      152.67      5.34 o
   3  11   8        4.33        6.57      2.49 o
   4  11   8        1.69        3.72      2.66 o
   5  11   8        4.28        9.89      3.60 o
   6  11   8       10.74        9.72      4.86 o
 -11  12   8       28.60       40.07      6.71 o
 -10  12   8        7.43       10.34      4.86 o
  -9  12   8        3.30        5.48      4.32 o
  -8  12   8       15.77       13.80      5.14 o
  -7  12   8       82.35       82.23      6.24 o
  -6  12   8       62.20       58.66      3.85 o
  -5  12   8       16.09       14.07      2.79 o
  -4  12   8      125.64      129.05      4.90 o
  -3  12   8      444.39      402.19      8.47 o
  -2  12   8      113.96      109.10      6.04 o
  -1  12   8       56.65       52.34      5.85 o
   0  12   8      137.13      128.33      4.63 o
   1  12   8       17.75       24.98      2.71 o
   2  12   8        0.75        0.89      3.09 o
   3  12   8        2.01       -0.21      2.32 o
   4  12   8       20.42       15.61      3.14 o
   5  12   8        7.12        8.20      6.14 o
   6  12   8        1.54        9.14      4.98 o
 -11  13   8        1.81        0.04      5.02 o
 -10  13   8        1.78        2.57      4.55 o
  -9  13   8       12.32       10.60      4.65 o
  -8  13   8       26.01       22.38      4.79 o
  -7  13   8       61.63       69.87      5.68 o
  -6  13   8        5.44        6.57      2.64 o
  -5  13   8       22.36       11.97      2.70 o
  -4  13   8       21.77       23.49      2.84 o
  -3  13   8      178.10      174.07      5.45 o
  -2  13   8      149.17      147.54      5.44 o
  -1  13   8       92.15       84.95      3.95 o
   0  13   8       19.10       27.87      2.76 o
   1  13   8        8.10        8.03      2.25 o
   2  13   8       51.82       49.77      3.33 o
   3  13   8       15.00       11.70      2.66 o
   4  13   8        0.01       -2.23      2.43 o
   5  13   8        7.04        6.51      4.31 o
   6  13   8        5.31        8.67      5.02 o
 -11  14   8       19.55       29.38      9.73 o
 -10  14   8       60.94       76.03      7.38 o
  -9  14   8       59.13       74.76      6.80 o
  -8  14   8       26.98       36.34      5.30 o
  -7  14   8       60.78       57.67      5.28 o
  -6  14   8       24.72       24.71      3.66 o
  -5  14   8       63.18       56.85      3.64 o
  -4  14   8       11.13       11.52      2.53 o
  -3  14   8      449.42      452.11      9.21 o
  -2  14   8       21.79       22.79      2.72 o
  -1  14   8      269.76      272.63      6.88 o
   0  14   8        0.88       -1.65      1.90 o
   1  14   8       24.34        9.56      2.21 o
   2  14   8        0.00       -1.32      2.51 o
   3  14   8       18.35       14.03      2.58 o
   4  14   8        7.56        7.56      3.38 o
   5  14   8        9.51       13.69      5.17 o
   6  14   8       15.59       24.39      6.97 o
 -11  15   8        7.00        3.62      5.40 o
 -10  15   8       12.13       26.63      5.70 o
  -9  15   8      101.90       99.96      7.65 o
  -8  15   8       63.30       70.42      6.24 o
  -7  15   8       19.17       20.91      4.23 o
  -6  15   8       39.43       32.53      4.44 o
  -5  15   8        7.03        8.01      2.85 o
  -4  15   8       92.87      102.49      4.39 o
  -3  15   8      353.19      348.08      7.77 o
  -2  15   8      533.46      519.69      9.90 o
  -1  15   8        1.23        1.36      1.96 o
   0  15   8       88.76       70.87      4.09 o
   1  15   8        6.36       -0.63      2.33 o
   2  15   8        9.64        5.41      3.11 o
   3  15   8       15.41       20.19      3.68 o
   4  15   8       11.13        8.14      3.56 o
   5  15   8       29.20       42.41      5.96 o
   6  15   8        6.63        5.69      5.78 o
 -11  16   8       13.81        9.28      9.39 o
 -10  16   8       12.20       10.70      5.10 o
  -9  16   8       10.01        5.86      6.49 o
  -8  16   8       28.53       32.31      6.07 o
  -7  16   8        0.02        1.35      4.13 o
  -6  16   8      268.53      270.93      9.55 o
  -5  16   8       30.78       32.73      4.18 o
  -4  16   8        0.01       -1.39      2.40 o
  -3  16   8      339.41      345.57      7.77 o
  -2  16   8       68.47       60.98      3.32 o
  -1  16   8       52.05       45.35      2.82 o
   0  16   8      186.95      170.22      4.69 o
   1  16   8        2.91        0.32      2.63 o
   2  16   8       14.98        4.12      2.81 o
   3  16   8        4.65        8.28      3.22 o
   4  16   8       17.52       12.27      4.32 o
   5  16   8       11.87        7.69      4.63 o
 -10  17   8        8.12        4.73      4.85 o
  -9  17   8       30.82       20.62      5.35 o
  -8  17   8      123.07      118.87      7.56 o
  -7  17   8       11.24       20.41      4.22 o
  -6  17   8       31.36       17.14      3.95 o
  -5  17   8       31.55       23.92      3.97 o
  -4  17   8        2.21        2.52      2.89 o
  -3  17   8        0.95        2.36      2.73 o
  -2  17   8       12.04        9.28      1.84 o
  -1  17   8        0.12        0.89      1.60 o
   0  17   8      144.98      142.39      5.06 o
   1  17   8       10.93        7.91      2.87 o
   2  17   8        0.38        7.96      3.44 o
   3  17   8        1.11        2.37      3.39 o
   4  17   8        2.57        5.81      4.05 o
   5  17   8        2.06        6.81      4.95 o
 -10  18   8       11.55        8.74      9.09 o
  -9  18   8       54.77       61.19      6.56 o
  -8  18   8       12.02       17.38      6.24 o
  -7  18   8       15.19       20.52      4.42 o
  -6  18   8        0.01       -0.91      3.43 o
  -5  18   8       81.02       79.43      5.33 o
  -4  18   8        3.98        0.41      2.84 o
  -3  18   8        1.37        2.58      2.93 o
  -2  18   8       41.93       35.62      2.32 o
  -1  18   8        2.11        4.96      3.13 o
   0  18   8       47.30       45.16      5.44 o
   1  18   8        0.60        4.33      3.09 o
   2  18   8       38.99       32.13      4.48 o
   3  18   8        2.52        9.10      3.86 o
   4  18   8        1.09        6.68      4.56 o
   5  18   8        6.19        8.53     10.54 o
 -10  19   8        2.62       -2.22      4.91 o
  -9  19   8       48.22       35.93      5.86 o
  -8  19   8        0.46       -0.43      3.79 o
  -7  19   8        8.55       12.12      4.18 o
  -6  19   8       42.78       35.64      4.60 o
  -5  19   8       12.04        9.34      3.39 o
  -4  19   8       17.33       16.31      3.58 o
  -3  19   8        1.70        1.23      2.45 o
  -2  19   8       18.08       17.38      4.41 o
  -1  19   8       22.16       15.46      4.14 o
   0  19   8       54.46       53.02      4.13 o
   1  19   8        2.38       -0.52      3.28 o
   2  19   8        8.01       17.97      4.28 o
   3  19   8        6.49        9.48      4.30 o
   4  19   8       24.40       25.71      5.72 o
   5  19   8        1.27        4.95      5.40 o
 -10  20   8       47.55       50.07      6.94 o
  -9  20   8       51.26       50.06      6.47 o
  -8  20   8        4.60        8.11      4.37 o
  -7  20   8       58.01       77.41      7.76 o
  -6  20   8        3.77        6.94      3.65 o
  -5  20   8       31.36       31.19      4.99 o
  -4  20   8       14.80        8.89      2.98 o
  -3  20   8       29.24       22.68      2.33 o
  -2  20   8      325.73      320.04     12.15 o
  -1  20   8       31.87       26.38      4.46 o
   0  20   8       57.97       63.51      4.33 o
   1  20   8       74.83       80.05      6.33 o
   2  20   8        0.27        4.10      3.69 o
   3  20   8        9.81        9.69      4.37 o
   4  20   8       12.67        9.67      4.85 o
   5  20   8        0.57       -1.61      8.74 o
  -9  21   8        4.02       11.48      4.81 o
  -8  21   8       11.08       11.37      7.70 o
  -7  21   8        4.46        8.92      4.18 o
  -6  21   8        0.68        3.57      3.54 o
  -5  21   8       35.87       27.10      4.01 o
  -4  21   8        6.31        7.62      3.26 o
  -3  21   8       16.00       11.63      2.34 o
  -2  21   8        0.12        4.07      3.63 o
  -1  21   8        0.78       -3.47      3.94 o
   0  21   8        7.66       14.76      3.08 o
   1  21   8        6.02        7.83      3.84 o
   2  21   8       50.82       59.76      6.22 o
   3  21   8        0.56        2.65      4.02 o
   4  21   8        6.56        9.22      4.73 o
  -9  22   8        0.07       -4.35      4.35 o
  -8  22   8        9.41        0.75      4.19 o
  -7  22   8        3.46        6.26      4.05 o
  -6  22   8        2.25        3.86      3.59 o
  -5  22   8        8.23       10.67      3.42 o
  -4  22   8       86.07      100.33      6.60 o
  -3  22   8        0.88        0.88      5.30 o
  -2  22   8        8.75        2.07      3.71 o
  -1  22   8        0.55       -2.43      3.24 o
   0  22   8        5.04       11.37      3.07 o
   1  22   8       14.73       22.36      4.41 o
   2  22   8        3.96        2.50      3.96 o
   3  22   8        0.03        2.32      3.92 o
   4  22   8       13.06       12.68      5.23 o
  -9  23   8        3.56        6.18      4.84 o
  -8  23   8        1.90        3.17      4.35 o
  -7  23   8       52.79       58.98      5.80 o
  -6  23   8        1.05        0.62      3.47 o
  -5  23   8       23.10       24.34      4.05 o
  -4  23   8       14.91       15.01      3.04 o
  -3  23   8        9.63        9.26      5.84 o
  -2  23   8       18.03       12.30      4.90 o
  -1  23   8        2.19       -3.59      3.59 o
   0  23   8       35.56       34.37      3.65 o
   1  23   8       44.46       53.98      9.09 o
   2  23   8       17.08       29.25      4.91 o
   3  23   8        5.36       -1.44      5.84 o
   4  23   8        2.38        4.29      4.66 o
  -8  24   8        0.41       -2.33      4.40 o
  -7  24   8        3.46        4.71      4.16 o
  -6  24   8       10.42        7.68      3.88 o
  -5  24   8       20.31       28.38      3.90 o
  -4  24   8        0.16        1.92      4.40 o
  -3  24   8        2.00       -1.54      3.96 o
  -2  24   8        4.04        3.55      5.81 o
  -1  24   8        3.70       -0.33      3.52 o
   0  24   8        7.56       10.62      3.03 o
   1  24   8       51.01       65.22      5.80 o
   2  24   8        9.81        9.62      4.20 o
   3  24   8       12.09       11.48      4.48 o
  -8  25   8        1.15        5.76      4.60 o
  -7  25   8        1.05       -0.04      4.02 o
  -6  25   8        0.19       -2.58      3.53 o
  -5  25   8        9.59        7.08      3.16 o
  -4  25   8        3.57        9.41      6.44 o
  -3  25   8        1.54       -2.41      4.08 o
  -2  25   8        0.24       -2.80      3.65 o
  -1  25   8        1.70        1.89      3.72 o
   0  25   8        0.13        6.01      3.29 o
   1  25   8        1.32        2.08      5.44 o
   2  25   8        6.74        5.76      4.01 o
   3  25   8        1.75       -0.47      4.09 o
  -7  26   8        4.81        7.24      4.26 o
  -6  26   8       13.96       20.32      4.25 o
  -5  26   8        0.02        1.48      2.86 o
  -4  26   8        0.01       -7.46      9.46 o
  -3  26   8       29.24       31.66      5.54 o
  -2  26   8        6.72        0.19      5.77 o
  -1  26   8        0.18       -3.62      3.62 o
   0  26   8        0.03        3.19      2.74 o
   1  26   8        3.25       -1.35      5.75 o
   2  26   8        0.52       -3.44      5.54 o
  -7  27   8       13.16       22.65      5.81 o
  -6  27   8       15.06       19.59      5.09 o
  -5  27   8        6.14        2.40      5.17 o
  -4  27   8        2.70        0.23      4.69 o
  -3  27   8       12.91       17.58      6.95 o
  -2  27   8       15.27       24.05      5.05 o
  -1  27   8        0.00       -0.16      3.89 o
   0  27   8       29.79       39.01      5.23 o
   1  27   8        2.02        5.02      3.69 o
   2  27   8        2.84       -7.65      7.65 o
  -6  28   8        3.40        1.37      5.41 o
  -5  28   8        4.22       14.62      5.75 o
  -4  28   8        3.86        3.64      5.10 o
  -3  28   8        1.67        4.96      4.56 o
  -2  28   8       66.71       64.81      7.01 o
  -1  28   8        7.25        0.63      4.36 o
   0  28   8        0.92        0.79      3.56 o
   1  28   8        0.00       -7.18      7.18 o
  -6  29   8        1.22       -5.44      5.44 o
  -5  29   8       14.65       19.28      6.14 o
  -4  29   8        4.23        3.48      5.33 o
  -3  29   8        2.17       -2.15      8.41 o
  -2  29   8        0.23       -1.04      5.02 o
  -1  29   8        1.27       -1.32      6.17 o
   0  29   8        0.22       -3.46      7.55 o
   1  29   8        2.83        5.00      8.49 o
  -5  30   8        3.04        1.58      5.53 o
  -4  30   8       10.30       19.19      5.97 o
  -3  30   8        0.01       -1.72      4.72 o
  -2  30   8       12.47       15.75      5.00 o
  -1  30   8        0.18        3.09      6.81 o
   0  30   8        0.81       -7.05      7.05 o
  -3  31   8        7.04       16.13      5.59 o
  -2  31   8        5.23       13.77      5.07 o
 -12   1   9       87.23       57.08     12.92 o
 -11   1   9        2.24        9.08      6.24 o
 -10   1   9       11.45        7.89      3.20 o
  -9   1   9        0.97       -1.59      2.62 o
  -8   1   9       38.00       34.90      3.41 o
  -7   1   9        0.41       -0.26      2.17 o
  -6   1   9       26.36       34.60      3.03 o
  -5   1   9       10.14       12.08      2.30 o
  -4   1   9       46.09       53.48      2.90 o
  -3   1   9      222.02      212.41      5.08 o
  -2   1   9      314.77      317.54      6.74 o
  -1   1   9        6.72        5.64      2.04 o
   0   1   9      288.97      290.84      6.50 o
   1   1   9       79.51       73.72      3.62 o
   2   1   9      266.50      267.29      8.36 o
   3   1   9       68.79       93.08      5.54 o
   4   1   9        5.48        1.01      3.39 o
   5   1   9       16.53       10.15      3.94 o
   6   1   9        0.16        2.20      4.06 o
 -12   2   9        0.01        8.72      7.26 o
 -11   2   9       99.76      110.00      6.56 o
 -10   2   9       14.13       12.35      3.44 o
  -9   2   9       30.86       31.96      3.61 o
  -8   2   9       25.32       20.28      3.19 o
  -7   2   9       39.02       40.81      3.32 o
  -6   2   9      411.50      373.95      7.90 o
  -5   2   9      719.49      642.60     10.14 o
  -4   2   9      421.11      402.75      7.37 o
  -3   2   9      283.43      283.75      5.93 o
  -2   2   9       78.54       68.16      3.25 o
  -1   2   9        0.97       -2.04      2.04 o
   0   2   9      243.95      235.94      5.78 o
   1   2   9      282.76      254.04      6.95 o
   2   2   9        1.06       -0.27      2.87 o
   3   2   9        0.31        4.93      3.17 o
   4   2   9        8.81        6.50      3.61 o
   5   2   9        0.04        3.46      3.68 o
   6   2   9        6.45        4.57      4.21 o
 -12   3   9        7.08        5.47      6.81 o
 -11   3   9       40.15       43.82      6.94 o
 -10   3   9       58.64       51.02      4.87 o
  -9   3   9        7.35        6.53      3.71 o
  -8   3   9        1.03        1.57      2.43 o
  -7   3   9       36.77       25.39      2.97 o
  -6   3   9      120.94       97.54      4.19 o
  -5   3   9       81.20       79.64      3.47 o
  -4   3   9      544.26      536.53      9.52 o
  -3   3   9      207.06      194.76      4.84 o
  -2   3   9      229.40      225.12      5.56 o
  -1   3   9      201.86      194.16      6.65 o
   0   3   9        0.09        3.37      2.05 o
   1   3   9      105.20      107.01      5.40 o
   2   3   9       12.71       11.19      2.75 o
   3   3   9       13.89       22.67      5.27 o
   4   3   9       61.53       62.32      5.26 o
   5   3   9       18.79       18.27      4.24 o
   6   3   9       16.32       22.67      4.97 o
 -12   4   9        1.68        1.41      6.04 o
 -11   4   9       24.13       18.31      8.53 o
 -10   4   9       46.99       54.62      4.97 o
  -9   4   9       84.73       81.03      4.67 o
  -8   4   9       45.99       55.20      3.97 o
  -7   4   9        3.82       -1.92      2.23 o
  -6   4   9       36.84       29.22      2.89 o
  -5   4   9       45.69       43.01      2.79 o
  -4   4   9       91.48      103.78      3.98 o
  -3   4   9      272.16      255.67      5.49 o
  -2   4   9      186.04      202.06      5.23 o
  -1   4   9      153.96      151.47      4.56 o
   0   4   9       19.88       19.49      2.73 o
   1   4   9        2.71        1.11      2.36 o
   2   4   9       69.85       60.57      4.01 o
   3   4   9        0.17        4.48      2.95 o
   4   4   9       25.44       19.08      3.99 o
   5   4   9        2.18        6.81      3.74 o
   6   4   9        0.65       -0.34      3.87 o
 -12   5   9      120.61      156.33     12.72 o
 -11   5   9       12.34       22.83      5.95 o
 -10   5   9       21.00       20.55      4.65 o
  -9   5   9       10.54       22.84      3.42 o
  -8   5   9       53.28       58.08      3.97 o
  -7   5   9       55.28       48.81      3.53 o
  -6   5   9      166.16      159.27      4.77 o
  -5   5   9        1.51       -0.25      1.85 o
  -4   5   9       30.85       32.61      2.67 o
  -3   5   9       14.88       15.61      2.33 o
  -2   5   9       75.30       68.87      3.06 o
  -1   5   9       86.95       73.12      3.38 o
   0   5   9       75.76       80.78      5.44 o
   1   5   9       79.52       88.53      4.31 o
   2   5   9       13.50       15.68      2.89 o
   3   5   9        0.00       -0.74      2.66 o
   4   5   9        0.03        1.97      4.39 o
   5   5   9        0.01       -1.78      3.52 o
   6   5   9        0.00       -0.94      3.82 o
 -12   6   9       30.22       25.32      8.11 o
 -11   6   9       11.00       13.20      5.59 o
 -10   6   9        3.30        2.37      4.45 o
  -9   6   9      193.91      182.00      8.64 o
  -8   6   9        0.08       -0.82      2.45 o
  -7   6   9       52.59       42.11      3.19 o
  -6   6   9       46.66       46.35      3.02 o
  -5   6   9      179.04      162.07      5.50 o
  -4   6   9       31.86       29.05      2.63 o
  -3   6   9        0.09       -0.82      1.85 o
  -2   6   9      185.20      198.36      4.84 o
  -1   6   9      340.99      334.22      8.39 o
   0   6   9       27.17       24.29      2.89 o
   1   6   9       49.25       46.36      3.72 o
   2   6   9        3.65        5.64      3.69 o
   3   6   9        1.76        0.50      3.70 o
   4   6   9       16.96       20.67      4.44 o
   5   6   9        0.33       -3.24      3.24 o
   6   6   9        4.91        6.47      3.96 o
 -12   7   9        0.02        9.33      7.01 o
 -11   7   9       25.53       26.37      6.71 o
 -10   7   9        2.14       -0.90      4.24 o
  -9   7   9       89.50      102.03      6.40 o
  -8   7   9      139.36      144.77      5.01 o
  -7   7   9       10.72       14.67      2.76 o
  -6   7   9      185.99      146.43      4.62 o
  -5   7   9       51.92       50.38      3.18 o
  -4   7   9       93.23       91.21      3.77 o
  -3   7   9      361.34      327.62      6.86 o
  -2   7   9        0.63        2.50      1.67 o
  -1   7   9      241.32      197.14      5.89 o
   0   7   9       12.08        6.65      2.39 o
   1   7   9        0.42        1.39      2.22 o
   2   7   9       35.26       33.78      3.35 o
   3   7   9        8.81        7.09      2.85 o
   4   7   9       15.82       11.61      3.66 o
   5   7   9        0.81       -1.48      3.45 o
   6   7   9        2.24        2.04      3.90 o
 -11   8   9       24.92       31.99      6.28 o
 -10   8   9        3.55        1.97      4.38 o
  -9   8   9       18.37       15.18      4.70 o
  -8   8   9        3.89        4.21      2.60 o
  -7   8   9      381.24      410.41      8.80 o
  -6   8   9        4.73        6.51      2.35 o
  -5   8   9       17.54       14.62      2.46 o
  -4   8   9       11.10       12.33      2.34 o
  -3   8   9      268.85      285.48     11.14 o
  -2   8   9        4.02        4.91      2.46 o
  -1   8   9      189.09      172.62      6.47 o
   0   8   9       11.39        3.14      3.33 o
   1   8   9       55.58       47.71      3.48 o
   2   8   9        0.83       -2.30      2.30 o
   3   8   9        2.87        0.49      2.63 o
   4   8   9        0.52       -3.10      3.10 o
   5   8   9        2.28        5.11      3.65 o
   6   8   9       13.32       18.07      4.60 o
 -11   9   9       19.18       21.57      6.46 o
 -10   9   9        2.36        3.62      4.70 o
  -9   9   9       12.07       12.49      4.41 o
  -8   9   9        2.98        3.92      3.33 o
  -7   9   9      182.41      192.40      6.52 o
  -6   9   9      210.62      182.11      6.20 o
  -5   9   9      263.74      247.91      8.50 o
  -4   9   9       67.22       80.45      4.25 o
  -3   9   9     1967.51     1853.07     27.31 o
  -2   9   9      208.12      207.69      5.57 o
  -1   9   9       87.34       88.82      4.17 o
   0   9   9       54.61       63.07      3.72 o
   1   9   9       93.22       77.52      4.09 o
   2   9   9        2.80        0.50      2.36 o
   3   9   9        0.56        0.39      2.92 o
   4   9   9       16.61       11.25      3.94 o
   5   9   9        1.91       -0.51      3.42 o
   6   9   9        5.20        6.48      4.17 o
 -11  10   9       16.93       17.25      5.58 o
 -10  10   9        0.03       -3.94      3.94 o
  -9  10   9        2.21        2.58      4.09 o
  -8  10   9        0.82       -1.98      4.26 o
  -7  10   9      154.18      159.10      8.72 o
  -6  10   9        0.14       -1.60      2.48 o
  -5  10   9      319.78      303.35      7.82 o
  -4  10   9      992.48      945.51     16.04 o
  -3  10   9        0.08        8.00      2.74 o
  -2  10   9        3.68        2.46      3.11 o
  -1  10   9      146.93      127.33      4.89 o
   0  10   9        2.41        6.64      2.44 o
   1  10   9       14.07        8.35      2.53 o
   2  10   9       23.80       21.45      3.05 o
   3  10   9       33.80       31.45      4.21 o
   4  10   9        7.99        6.37      3.38 o
   5  10   9        0.52        0.57      3.57 o
   6  10   9        0.08        2.65      4.01 o
 -11  11   9        3.79       10.14      5.36 o
 -10  11   9        3.73        0.38      4.66 o
  -9  11   9       33.53       54.88      6.21 o
  -8  11   9        2.10        2.45      3.72 o
  -7  11   9        0.04        2.22      3.83 o
  -6  11   9        3.03        0.58      3.55 o
  -5  11   9        1.41       -1.66      2.33 o
  -4  11   9        1.57        4.37      2.74 o
  -3  11   9        5.69        9.40      2.77 o
  -2  11   9      820.66      819.27     14.29 o
  -1  11   9        0.31        1.63      2.29 o
   0  11   9      172.12      167.02      5.52 o
   1  11   9      192.97      206.35      6.25 o
   2  11   9        1.05       -2.19      2.19 o
   3  11   9       40.69       45.96      3.83 o
   4  11   9        0.32       -0.80      2.98 o
   5  11   9       20.18       33.12      4.95 o
 -11  12   9       36.19       51.48      7.09 o
 -10  12   9       43.52       43.04      6.41 o
  -9  12   9        3.37       11.37      4.76 o
  -8  12   9        1.85        7.24      4.34 o
  -7  12   9       50.38       57.07      6.23 o
  -6  12   9        0.73        0.53      2.54 o
  -5  12   9        0.02       -1.52      2.41 o
  -4  12   9      251.00      225.55      6.67 o
  -3  12   9      556.46      521.80     10.44 o
  -2  12   9       62.56       71.08      4.20 o
  -1  12   9       33.87       27.56      2.71 o
   0  12   9       18.39       11.28      2.58 o
   1  12   9        0.00       -0.48      2.26 o
   2  12   9       44.16       47.30      3.91 o
   3  12   9       32.86       38.07      3.66 o
   4  12   9        0.08       -2.41      2.94 o
   5  12   9        1.42        2.13      3.49 o
 -11  13   9        2.99        4.77      5.24 o
 -10  13   9        6.79        0.39      5.15 o
  -9  13   9       42.54       40.51      7.82 o
  -8  13   9      101.32      103.97      7.19 o
  -7  13   9       63.10       53.65      5.39 o
  -6  13   9      149.55      151.27      6.52 o
  -5  13   9       40.98       38.78      5.45 o
  -4  13   9       61.40       64.55      3.98 o
  -3  13   9       29.12       35.64      3.26 o
  -2  13   9     1325.82     1245.65     19.71 o
  -1  13   9        4.96       -1.98      1.98 o
   0  13   9       52.44       56.59      3.53 o
   1  13   9        1.59       -1.63      2.39 o
   2  13   9        0.55       -2.24      2.24 o
   3  13   9        5.15        2.85      2.59 o
   4  13   9        0.26        3.34      3.13 o
   5  13   9       22.61       40.61      7.99 o
 -11  14   9       37.36       52.85      7.26 o
 -10  14   9        3.00        5.24      6.05 o
  -9  14   9        0.13        3.09      4.52 o
  -8  14   9       24.85       19.43      4.83 o
  -7  14   9       31.57       31.38      6.11 o
  -6  14   9        6.56        3.84      4.03 o
  -5  14   9       85.54       81.85      4.41 o
  -4  14   9       26.21       28.53      3.12 o
  -3  14   9       26.54       26.51      2.99 o
  -2  14   9        0.00        8.31      2.53 o
  -1  14   9      119.49      104.25      4.01 o
   0  14   9       94.30       79.35      3.93 o
   1  14   9       13.32       15.39      2.58 o
   2  14   9        0.08       -0.49      2.17 o
   3  14   9        1.43        1.50      2.49 o
   4  14   9        4.48        0.38      3.96 o
   5  14   9        0.02       -5.29      5.29 o
 -11  15   9        5.78        7.38      5.82 o
 -10  15   9       59.96       62.17      7.10 o
  -9  15   9        1.36        4.16      4.53 o
  -8  15   9      137.81      142.75      8.21 o
  -7  15   9        3.76        9.60      4.02 o
  -6  15   9        0.07       -3.36      5.12 o
  -5  15   9        5.71       -0.18      2.65 o
  -4  15   9       35.80       35.86      3.26 o
  -3  15   9       88.16       86.71      4.20 o
  -2  15   9        0.93        2.44      2.66 o
  -1  15   9       79.41       89.76      3.74 o
   0  15   9        6.53        8.16      2.29 o
   1  15   9        6.75        1.64      2.20 o
   2  15   9       11.34       12.36      3.19 o
   3  15   9        0.03       -0.66      3.68 o
   4  15   9        0.60        2.38      4.31 o
   5  15   9        4.58        7.03      5.68 o
 -10  16   9       15.61       17.33      5.51 o
  -9  16   9        1.62       -1.84      4.59 o
  -8  16   9       40.45       56.79      6.01 o
  -7  16   9      111.34      132.38      7.51 o
  -6  16   9        2.96        4.06      3.48 o
  -5  16   9       10.50       12.84      3.67 o
  -4  16   9       52.42       52.01      4.07 o
  -3  16   9       51.13       51.42      3.51 o
  -2  16   9        0.16       -2.01      2.01 o
  -1  16   9       81.03       64.27      3.18 o
   0  16   9        1.96        0.68      2.35 o
   1  16   9       16.94       10.41      3.86 o
   2  16   9        6.50        9.11      3.63 o
   3  16   9        0.05        1.36      5.34 o
   4  16   9        4.58        0.59      4.17 o
   5  16   9        5.64       18.16      8.36 o
 -10  17   9        1.27        2.04      5.96 o
  -9  17   9       30.30       31.52      5.74 o
  -8  17   9        4.92        8.86      4.48 o
  -7  17   9        1.79        1.32      3.79 o
  -6  17   9       25.16       24.08      4.37 o
  -5  17   9        4.33        5.51      3.46 o
  -4  17   9        9.93        8.18      3.22 o
  -3  17   9       30.48       30.53      3.32 o
  -2  17   9       35.88       34.34      3.22 o
  -1  17   9       34.05       39.65      2.73 o
   0  17   9        8.12        8.86      3.63 o
   1  17   9        3.89       -1.10      3.17 o
   2  17   9       19.98       17.37      4.58 o
   3  17   9       15.72       10.46      4.49 o
   4  17   9       13.34       11.44      4.74 o
 -10  18   9       82.68       94.31      8.46 o
  -9  18   9       42.32       41.78      7.87 o
  -8  18   9       15.99       13.70      5.68 o
  -7  18   9        5.25       11.28      4.21 o
  -6  18   9       49.57       44.87      4.99 o
  -5  18   9       67.24       73.88      5.97 o
  -4  18   9       33.51       38.47      4.15 o
  -3  18   9       13.21        7.85      2.84 o
  -2  18   9        0.90       -0.19      2.31 o
  -1  18   9        4.89        4.08      3.13 o
   0  18   9        1.16        1.47      3.18 o
   1  18   9        0.09       -1.10      3.30 o
   2  18   9        5.14       -0.24      3.40 o
   3  18   9        8.44       11.68      4.93 o
   4  18   9        4.21       13.04      5.69 o
 -10  19   9        4.60       13.67      5.67 o
  -9  19   9       22.71       24.76     12.12 o
  -8  19   9        2.03        2.33      4.14 o
  -7  19   9       14.76       23.34      4.79 o
  -6  19   9       24.75       25.98      4.45 o
  -5  19   9        0.73        1.32      3.17 o
  -4  19   9        7.61        6.15      3.61 o
  -3  19   9        9.82        6.49      2.70 o
  -2  19   9       18.67       22.03      4.71 o
  -1  19   9        1.48        2.66      7.48 o
   0  19   9       14.23       20.49      4.40 o
   1  19   9        0.10        4.12      3.84 o
   2  19   9       14.22       13.33      4.70 o
   3  19   9       10.23        3.49      4.51 o
   4  19   9        0.92        3.12      4.79 o
  -9  20   9        6.67       13.73      5.39 o
  -8  20   9       69.69       79.93      6.89 o
  -7  20   9        5.60        5.66      4.09 o
  -6  20   9       13.68       11.24      3.96 o
  -5  20   9        6.28        5.55      3.49 o
  -4  20   9        0.12       -2.61      2.61 o
  -3  20   9        0.73        0.76      2.45 o
  -2  20   9        1.83       -2.00      3.55 o
  -1  20   9       11.17       19.47      4.61 o
   0  20   9        0.28       -2.42      3.58 o
   1  20   9        3.91        9.18      6.98 o
   2  20   9        6.60        8.93      4.48 o
   3  20   9        1.08       -2.13      4.48 o
   4  20   9        0.33        6.13      9.11 o
  -9  21   9       75.33       88.42      7.72 o
  -8  21   9        5.17        8.93      4.71 o
  -7  21   9        4.74       -4.40      7.58 o
  -6  21   9        8.93       13.02      4.02 o
  -5  21   9       18.38       10.64      3.69 o
  -4  21   9        4.89        3.67      3.74 o
  -3  21   9        9.31        5.58      2.31 o
  -2  21   9        0.48       -4.68      4.68 o
  -1  21   9        6.52        0.42      3.84 o
   0  21   9        4.68        6.64      4.07 o
   1  21   9        1.48        4.39      5.22 o
   2  21   9        0.25        4.36      4.14 o
   3  21   9        0.46        3.27      4.52 o
  -9  22   9        2.89       10.54      5.17 o
  -8  22   9        0.09        5.28      6.73 o
  -7  22   9        0.00       -3.74      3.74 o
  -6  22   9        7.95        8.44      4.02 o
  -5  22   9        9.52        9.53      3.68 o
  -4  22   9       35.38       31.22      3.67 o
  -3  22   9        1.45       -2.86      3.77 o
  -2  22   9        3.89        4.53      4.08 o
  -1  22   9        0.02       -1.00      3.83 o
   0  22   9        0.35        3.57      3.81 o
   1  22   9       68.39       96.21      7.30 o
   2  22   9        0.27       -2.61      4.03 o
   3  22   9       12.57       19.42      9.51 o
  -8  23   9       36.47       41.89      8.73 o
  -7  23   9       24.73       25.16      6.03 o
  -6  23   9       26.96       23.02      4.51 o
  -5  23   9        8.92        8.77      3.51 o
  -4  23   9       13.91       20.39      3.07 o
  -3  23   9        0.13        1.41      4.15 o
  -2  23   9        2.49        6.96      6.38 o
  -1  23   9        6.35        3.78      4.29 o
   0  23   9        2.73        5.17      4.73 o
   1  23   9        0.01        3.30      4.33 o
   2  23   9        1.47       -3.52      4.07 o
   3  23   9        1.91       13.03      4.95 o
  -8  24   9       34.28       50.16      6.19 o
  -7  24   9        1.45       -2.24      4.11 o
  -6  24   9        6.28        8.11      3.82 o
  -5  24   9        6.37        2.41      3.33 o
  -4  24   9        6.90        0.70      6.14 o
  -3  24   9        3.26        0.94      5.72 o
  -2  24   9       29.92       27.42      5.37 o
  -1  24   9        4.16        3.02      7.65 o
   0  24   9       11.29        9.06      4.41 o
   1  24   9        2.46       -3.98      3.98 o
   2  24   9        1.26       -2.66      6.76 o
  -7  25   9       16.35       12.96      4.97 o
  -6  25   9        1.33        0.63      3.85 o
  -5  25   9        0.06       -0.72      2.87 o
  -4  25   9        8.61        8.64      8.25 o
  -3  25   9        4.99        5.55      4.42 o
  -2  25   9        1.21        3.07      4.08 o
  -1  25   9       18.43       20.71      5.24 o
   0  25   9       38.74       53.40      6.19 o
   1  25   9        6.04       -3.98      3.98 o
   2  25   9       39.27       45.34     12.89 o
  -7  26   9       25.59       37.79      5.50 o
  -6  26   9        0.58        3.85      4.30 o
  -5  26   9       10.73        4.07      5.39 o
  -4  26   9       23.80       36.50      9.45 o
  -3  26   9       26.79       17.35      8.17 o
  -2  26   9        8.56       12.67      5.15 o
  -1  26   9       15.73       17.54      5.84 o
   0  26   9       12.18        8.47      4.47 o
   1  26   9        4.70        1.59      4.11 o
  -6  27   9       11.39        6.49      3.63 o
  -5  27   9       30.02       36.04      6.82 o
  -4  27   9        6.73        5.67      5.14 o
  -3  27   9       28.79       42.26      8.98 o
  -2  27   9        0.14        4.29      4.55 o
  -1  27   9        0.24        4.89      4.64 o
   0  27   9        1.78        3.05      4.07 o
   1  27   9        1.54       -2.29     11.76 o
  -6  28   9        4.58       -4.43      7.58 o
  -5  28   9        7.86        6.61      6.64 o
  -4  28   9       11.35       16.66      7.37 o
  -3  28   9        0.38        2.40      4.78 o
  -2  28   9        5.06        4.43      7.68 o
  -1  28   9        4.62        9.03      4.98 o
   0  28   9        4.34        3.55      4.09 o
  -4  29   9        0.11       -0.31      6.44 o
  -3  29   9        0.68       -1.63      4.72 o
  -2  29   9       13.22       16.80      5.42 o
  -1  29   9       86.69       98.17      7.89 o
 -11   0  10      110.18      109.08     10.60 o
 -10   0  10       29.05       33.29      6.13 o
  -9   0  10       79.79       83.86      6.77 o
  -8   0  10       20.28       18.52      4.55 o
  -7   0  10      104.46      115.80      6.92 o
  -6   0  10        5.65        2.91      3.03 o
  -5   0  10        0.49        3.29      2.77 o
  -4   0  10      337.38      313.64      8.83 o
  -3   0  10        1.09        0.26      2.81 o
  -2   0  10      114.41      111.86      6.10 o
  -1   0  10      282.90      296.48     11.40 o
   0   0  10       87.71       98.25      7.50 o
   1   0  10       20.92       19.33      4.97 o
   2   0  10       74.72      113.75      8.50 o
   3   0  10        0.30       -2.59      4.55 o
   4   0  10        0.02       -0.84      5.07 o
   5   0  10       16.67       25.67      6.92 o
 -12   1  10       40.47       31.91     12.45 o
 -11   1  10        0.32       -4.65      4.84 o
 -10   1  10       19.30       16.46      3.59 o
  -9   1  10       58.57       68.78      4.52 o
  -8   1  10       78.10       92.02      4.65 o
  -7   1  10       87.26      100.69      4.68 o
  -6   1  10       32.11       32.29      3.05 o
  -5   1  10      140.65      119.45      5.91 o
  -4   1  10        9.34        9.17      2.19 o
  -3   1  10        0.71       -1.56      2.03 o
  -2   1  10      145.73      139.11      4.67 o
  -1   1  10       17.08       16.03      2.59 o
   0   1  10        5.37        2.77      2.80 o
   1   1  10        0.06       -1.29      2.74 o
   2   1  10       27.44       35.93      4.22 o
   3   1  10       11.45       11.19      4.14 o
   4   1  10        0.76        0.73      3.53 o
   5   1  10        0.47       -3.63      3.63 o
 -12   2  10        0.95       -3.85      6.33 o
 -11   2  10        2.42        6.05      4.61 o
 -10   2  10        4.90        7.79      3.29 o
  -9   2  10       51.69       57.11      4.33 o
  -8   2  10      174.10      193.79      6.33 o
  -7   2  10       41.88       44.42      3.54 o
  -6   2  10       27.91       27.55      2.73 o
  -5   2  10      205.58      185.57      5.14 o
  -4   2  10       12.62        7.64      2.05 o
  -3   2  10       47.46       44.86      3.08 o
  -2   2  10       99.78      113.99      4.31 o
  -1   2  10        4.58        0.19      2.13 o
   0   2  10      123.27      132.68      5.30 o
   1   2  10        0.52        0.81      2.74 o
   2   2  10       15.35       15.68      3.57 o
   3   2  10      114.66      120.49      7.95 o
   4   2  10        2.25        2.16      3.64 o
   5   2  10        0.04       -0.87      3.82 o
 -12   3  10       41.39       49.28      9.27 o
 -11   3  10       23.34       28.92      6.39 o
 -10   3  10       14.42        9.05      4.19 o
  -9   3  10        0.54        7.98      3.04 o
  -8   3  10        1.90        2.73      2.60 o
  -7   3  10        0.69       -2.30      2.30 o
  -6   3  10       54.17       42.55      3.07 o
  -5   3  10      108.86       84.24      3.73 o
  -4   3  10        0.24        2.89      1.96 o
  -3   3  10        9.59        6.03      2.37 o
  -2   3  10      137.48      125.90      4.50 o
  -1   3  10      163.45      135.74      5.27 o
   0   3  10       88.49       70.93      4.79 o
   1   3  10        8.14        1.11      3.18 o
   2   3  10        2.17        9.09      3.69 o
   3   3  10       30.30       36.75      4.64 o
   4   3  10        1.43        4.30      3.70 o
   5   3  10        1.10        2.13      4.84 o
 -12   4  10       14.52       11.21      9.53 o
 -11   4  10        0.61       -1.06      5.23 o
 -10   4  10       49.98       53.36      5.67 o
  -9   4  10       85.85       84.67      5.47 o
  -8   4  10        6.42        7.86      3.74 o
  -7   4  10       27.41       31.24      3.05 o
  -6   4  10       20.30       20.60      2.59 o
  -5   4  10        4.09        3.69      2.21 o
  -4   4  10      182.82      179.19      5.41 o
  -3   4  10      527.73      501.79      8.72 o
  -2   4  10       67.83       76.61      5.63 o
  -1   4  10        2.64        1.31      2.25 o
   0   4  10        0.35        0.85      3.56 o
   1   4  10       27.29       23.81      3.19 o
   2   4  10       14.79       10.89      3.33 o
   3   4  10       11.20       14.01      3.74 o
   4   4  10       19.62       23.02      4.29 o
   5   4  10        6.51        5.94      4.15 o
 -11   5  10        6.55       17.23      5.64 o
 -10   5  10        2.10        4.72      4.12 o
  -9   5  10       12.92       13.42      3.60 o
  -8   5  10        5.56        6.51      3.87 o
  -7   5  10       65.69       53.99      4.00 o
  -6   5  10       74.53       64.57      3.52 o
  -5   5  10        0.65       -0.79      2.06 o
  -4   5  10       98.59       80.22      3.82 o
  -3   5  10       36.21       47.28      3.01 o
  -2   5  10       10.41       12.55      2.91 o
  -1   5  10      128.44      130.25      5.22 o
   0   5  10       44.99       36.77      3.52 o
   1   5  10        9.88        5.82      2.66 o
   2   5  10        8.47        7.42      3.20 o
   3   5  10       61.65       80.57      8.32 o
   4   5  10        1.38       -2.29      3.35 o
   5   5  10        0.52        4.51      3.84 o
 -11   6  10        0.03        2.96      5.01 o
 -10   6  10        1.35       -4.00      4.35 o
  -9   6  10        6.64        5.15      3.65 o
  -8   6  10       24.25       21.87      3.24 o
  -7   6  10        1.18       -0.52      2.38 o
  -6   6  10       14.26       18.27      3.95 o
  -5   6  10       76.82       84.02      3.99 o
  -4   6  10       23.46       29.34      3.22 o
  -3   6  10       81.37       84.22      4.04 o
  -2   6  10      425.81      391.93      9.00 o
  -1   6  10       35.49       28.09      4.26 o
   0   6  10        1.02       -0.50      2.33 o
   1   6  10        0.10       -1.71      2.55 o
   2   6  10        0.40        1.82      3.73 o
   3   6  10        0.82        6.17      3.34 o
   4   6  10        0.52        1.15      3.36 o
   5   6  10        6.78        4.61      3.95 o
 -11   7  10        0.24       -4.56      4.56 o
 -10   7  10       19.32       14.39      7.61 o
  -9   7  10        1.42        8.87      3.92 o
  -8   7  10        2.07       -0.74      2.56 o
  -7   7  10       17.86       15.06      2.95 o
  -6   7  10       14.79       11.54      2.96 o
  -5   7  10        9.90        8.41      2.75 o
  -4   7  10        9.92       10.37      2.79 o
  -3   7  10       16.48       11.65      2.65 o
  -2   7  10       64.67       63.01      4.53 o
  -1   7  10       23.45       16.06      3.01 o
   0   7  10        4.49       -0.75      2.38 o
   1   7  10        5.12        5.62      2.66 o
   2   7  10       23.44       26.73      3.83 o
   3   7  10        5.14        6.11      3.39 o
   4   7  10        3.05        3.57      3.57 o
   5   7  10        1.71        2.21      3.70 o
 -11   8  10        0.67       -3.67      4.86 o
 -10   8  10        0.00        1.06      4.69 o
  -9   8  10        2.68        1.96      4.09 o
  -8   8  10       23.68       16.84      3.20 o
  -7   8  10       11.73       16.84      3.35 o
  -6   8  10        7.52        3.64      2.61 o
  -5   8  10       71.78       65.11      4.18 o
  -4   8  10      101.41       96.18      5.78 o
  -3   8  10      219.37      224.46     13.32 o
  -2   8  10      377.51      345.76      9.32 o
  -1   8  10       15.65       11.72      2.72 o
   0   8  10       85.69       86.90      6.86 o
   1   8  10       97.94       95.06      5.70 o
   2   8  10       25.91       34.44      3.73 o
   3   8  10        6.75        7.15      3.40 o
   4   8  10        0.18       -1.10      3.46 o
   5   8  10        0.69        8.80      4.09 o
 -11   9  10        1.94        8.94      5.28 o
 -10   9  10        2.58        0.86      7.57 o
  -9   9  10        1.23        3.02      4.27 o
  -8   9  10       12.63       10.98      3.94 o
  -7   9  10      147.44      166.16      6.95 o
  -6   9  10       63.09       53.64      4.12 o
  -5   9  10        0.87        1.36      2.82 o
  -4   9  10      435.09      437.82      9.88 o
  -3   9  10       61.11       73.10      4.30 o
  -2   9  10      106.18      110.48      4.48 o
  -1   9  10       24.07       19.27      2.98 o
   0   9  10       58.08       55.85      3.83 o
   1   9  10        0.09        2.19      2.71 o
   2   9  10       10.94        8.32      2.91 o
   3   9  10        1.28       -0.61      3.15 o
   4   9  10       28.83       41.92      5.57 o
   5   9  10        0.46        2.81      3.88 o
 -11  10  10        2.37       -1.03      5.04 o
 -10  10  10        8.72        8.64      5.01 o
  -9  10  10        7.28        7.01      6.27 o
  -8  10  10        1.81        2.77      3.48 o
  -7  10  10       40.61       44.59      4.14 o
  -6  10  10       63.35       74.61      5.74 o
  -5  10  10       80.76       76.69      7.12 o
  -4  10  10      123.18      137.85      5.50 o
  -3  10  10      227.35      221.43      6.80 o
  -2  10  10       63.34       65.57      3.72 o
  -1  10  10       68.67       66.98      4.91 o
   0  10  10       87.75       87.20      4.80 o
   1  10  10        0.25       -2.36      2.36 o
   2  10  10        6.78        8.56      2.97 o
   3  10  10        0.01        3.48      3.12 o
   4  10  10        1.22       -1.49      3.41 o
   5  10  10        0.01        0.45      3.92 o
 -11  11  10       32.95       44.90      7.01 o
 -10  11  10       11.77       12.19      5.97 o
  -9  11  10        2.64       -0.49      4.10 o
  -8  11  10        0.18       -2.57      3.69 o
  -7  11  10       13.77       13.87      3.71 o
  -6  11  10        1.63        3.14      3.47 o
  -5  11  10        1.06        2.78      2.71 o
  -4  11  10        0.33        2.91      2.69 o
  -3  11  10       26.90       28.49      3.93 o
  -2  11  10       54.53       57.22      3.54 o
  -1  11  10      134.09      148.26      5.48 o
   0  11  10       27.31       23.33      3.12 o
   1  11  10       20.65       17.99      3.09 o
   2  11  10        1.74        3.45      2.72 o
   3  11  10        0.00        0.63      3.24 o
   4  11  10        4.33        9.99      3.76 o
   5  11  10        0.19        7.42      5.62 o
 -11  12  10        2.05        6.88      5.68 o
 -10  12  10        0.60       -4.47      4.47 o
  -9  12  10        5.39        2.98      4.39 o
  -8  12  10       19.72       25.90      5.07 o
  -7  12  10       15.61       26.25      4.73 o
  -6  12  10        0.24        1.25      2.68 o
  -5  12  10      175.23      177.11      6.32 o
  -4  12  10       93.31       96.19      4.75 o
  -3  12  10        1.59        9.18      2.83 o
  -2  12  10      133.07      118.18      4.59 o
  -1  12  10       37.63       47.44      3.67 o
   0  12  10       18.18       21.42      3.04 o
   1  12  10      104.76       90.88      4.63 o
   2  12  10       10.61        3.81      2.70 o
   3  12  10        6.11        2.51      3.08 o
   4  12  10        5.08        0.87      3.34 o
 -11  13  10        2.64        9.16      5.58 o
 -10  13  10       12.81        3.20      5.83 o
  -9  13  10       45.70       46.54      7.13 o
  -8  13  10       24.73       24.81      5.03 o
  -7  13  10       25.20       21.92      4.62 o
  -6  13  10        2.40        5.25      3.30 o
  -5  13  10       49.04       48.96      3.94 o
  -4  13  10       40.90       37.75      3.62 o
  -3  13  10      131.66      113.80      5.03 o
  -2  13  10        0.28        1.00      2.22 o
  -1  13  10       32.79       38.53      3.46 o
   0  13  10        0.01        1.14      2.36 o
   1  13  10       15.18       20.16      3.11 o
   2  13  10        0.01       -2.50      2.50 o
   3  13  10        3.81        3.45      3.05 o
   4  13  10        1.17        5.25      3.46 o
 -10  14  10       22.96       23.25      5.95 o
  -9  14  10       12.49       19.12      5.30 o
  -8  14  10       12.71        6.63      4.84 o
  -7  14  10        0.18       -1.17      3.55 o
  -6  14  10       84.06       81.19      6.16 o
  -5  14  10       42.37       34.90      4.08 o
  -4  14  10       12.28       13.76      2.94 o
  -3  14  10      183.96      168.57      5.90 o
  -2  14  10       28.83       20.13      2.72 o
  -1  14  10       37.58       40.42      3.42 o
   0  14  10       66.42       66.92      4.03 o
   1  14  10       18.70       10.97      2.75 o
   2  14  10       16.57        9.84      3.57 o
   3  14  10       17.19       21.22      3.90 o
   4  14  10        0.08        9.20      5.80 o
 -10  15  10        0.08        5.44      5.22 o
  -9  15  10        0.00        6.05      4.75 o
  -8  15  10       17.64        1.89      4.16 o
  -7  15  10       21.87       13.84      4.44 o
  -6  15  10       65.93       60.78      5.64 o
  -5  15  10       21.10       21.27      4.24 o
  -4  15  10       26.23       32.15      3.80 o
  -3  15  10        0.13       -0.73      2.25 o
  -2  15  10       46.51       46.48      3.51 o
  -1  15  10       15.68       10.49      2.62 o
   0  15  10       33.52       31.32      3.17 o
   1  15  10        4.96        3.04      2.94 o
   2  15  10        0.90       -2.32      2.32 o
   3  15  10        0.86        4.77      2.98 o
   4  15  10       10.79       23.53      6.44 o
 -10  16  10       21.89       33.30      6.56 o
  -9  16  10        0.59       -1.31      4.56 o
  -8  16  10        0.16       -3.87      3.87 o
  -7  16  10        5.73        7.22      4.25 o
  -6  16  10       22.21       30.93      4.71 o
  -5  16  10       45.46       38.71      4.84 o
  -4  16  10       88.16       92.81      5.80 o
  -3  16  10        8.86        6.78      2.83 o
  -2  16  10        4.16        2.68      2.66 o
  -1  16  10        0.16       -2.28      2.28 o
   0  16  10        0.64        1.60      2.44 o
   1  16  10       19.15       17.09      3.48 o
   2  16  10        0.98        2.86      2.52 o
   3  16  10        3.06       12.36      4.71 o
   4  16  10        1.08        3.96      5.66 o
 -10  17  10       17.06       21.91      6.42 o
  -9  17  10       18.74       19.92      5.51 o
  -8  17  10       12.44       21.25      5.07 o
  -7  17  10       61.13       55.94      5.79 o
  -6  17  10       11.03        7.50      3.95 o
  -5  17  10       23.70       22.05      4.35 o
  -4  17  10        1.03        1.89      3.16 o
  -3  17  10       13.62       18.48      3.85 o
  -2  17  10        2.96        4.57      2.59 o
  -1  17  10       29.80       31.64      3.23 o
   0  17  10        0.02       -0.51      2.08 o
   1  17  10        9.55        8.53      4.18 o
   2  17  10       16.22        8.17      4.23 o
   3  17  10       30.70       34.32      5.62 o
 -10  18  10        3.02       17.48     11.53 o
  -9  18  10       71.13       90.80      7.66 o
  -8  18  10       33.05       27.17      5.40 o
  -7  18  10        2.80       -0.23      3.93 o
  -6  18  10        5.43        8.06      4.82 o
  -5  18  10        2.64        2.83      7.61 o
  -4  18  10       43.88       52.76      4.76 o
  -3  18  10       10.33        6.80      3.07 o
  -2  18  10       22.64       27.60      3.44 o
  -1  18  10       20.36       10.25      2.38 o
   0  18  10        0.13        1.01      3.79 o
   1  18  10        0.49        2.73      7.26 o
   2  18  10       26.80       39.41      6.23 o
   3  18  10       40.64       64.18      8.20 o
  -9  19  10        6.06       13.27      5.38 o
  -8  19  10       25.48       24.04      9.12 o
  -7  19  10        3.24        1.01      4.03 o
  -6  19  10        0.96        4.51      3.98 o
  -5  19  10        1.45        2.29      3.32 o
  -4  19  10        0.20        5.41      3.32 o
  -3  19  10       27.01       23.15      3.81 o
  -2  19  10       11.24       11.33      5.75 o
  -1  19  10        2.46       -2.83      6.06 o
   0  19  10        4.39        7.27      4.43 o
   1  19  10       18.74       38.60      8.15 o
   2  19  10        4.66        3.99      7.77 o
   3  19  10       11.05       19.79      5.65 o
  -9  20  10        0.43        0.91      7.09 o
  -8  20  10        0.92        3.93      4.54 o
  -7  20  10       15.39       15.51      4.72 o
  -6  20  10       14.01       12.12      4.18 o
  -5  20  10        7.46       -4.25      4.25 o
  -4  20  10       46.56       43.15      6.02 o
  -3  20  10       11.48        6.16      3.89 o
  -2  20  10        0.03        3.91      4.47 o
  -1  20  10        0.01        0.61      3.94 o
   0  20  10       23.13       41.30      7.84 o
   1  20  10        0.46       11.37     13.34 o
   2  20  10        1.20        4.82      4.73 o
   3  20  10        2.68       10.45      5.48 o
  -9  21  10        7.15       10.26      5.24 o
  -8  21  10       44.47       55.20      6.39 o
  -7  21  10       52.57       51.55      5.91 o
  -6  21  10       15.34       15.12      4.28 o
  -5  21  10       22.89       15.44      4.10 o
  -4  21  10        0.00       -2.38      2.93 o
  -3  21  10        0.01       -2.11      4.29 o
  -2  21  10        3.35        4.40      4.48 o
  -1  21  10        4.16       -1.05      4.52 o
   0  21  10       12.20       16.92      8.88 o
   1  21  10       29.58       46.66      6.76 o
   2  21  10        9.02        6.55      4.93 o
  -8  22  10       56.15       58.76      6.57 o
  -7  22  10       17.27       25.68      5.11 o
  -6  22  10       33.95       43.68      5.33 o
  -5  22  10        0.55        0.63      3.32 o
  -4  22  10       26.92       26.48      4.71 o
  -3  22  10        0.35        3.98      4.51 o
  -2  22  10       28.94       18.67      5.09 o
  -1  22  10        6.28        7.35      3.61 o
   0  22  10       26.16       21.87      6.71 o
   1  22  10        6.17       10.78      4.95 o
   2  22  10       24.54       32.02      8.84 o
  -8  23  10       15.10       10.64      6.28 o
  -7  23  10        3.04        7.15      4.55 o
  -6  23  10        0.43       -3.54      3.54 o
  -5  23  10        0.01       -0.48      3.40 o
  -4  23  10        5.73        2.47      2.88 o
  -3  23  10        0.92       -0.86      4.65 o
  -2  23  10        5.11        2.78      5.64 o
  -1  23  10        7.94       14.73      3.90 o
   0  23  10        0.53        1.08      4.40 o
   1  23  10       13.79       13.77      5.25 o
  -7  24  10        9.95        8.84      4.71 o
  -6  24  10       16.93       19.43      4.58 o
  -5  24  10        0.76        0.93      3.21 o
  -4  24  10        5.98        6.21      9.11 o
  -3  24  10       14.89       15.93      5.54 o
  -2  24  10        1.45        0.92      4.41 o
  -1  24  10       47.73       70.45      9.47 o
   0  24  10        1.24        2.59      4.82 o
   1  24  10       14.97       31.47      7.68 o
  -7  25  10        2.43       -2.74      4.27 o
  -6  25  10       50.44       41.71      8.05 o
  -5  25  10        2.11        1.32      3.65 o
  -4  25  10        0.54        7.25      5.52 o
  -3  25  10       15.86       30.25      6.08 o
  -2  25  10        2.01        7.25      6.95 o
  -1  25  10        4.45        7.70      3.77 o
   0  25  10       16.47       26.45      5.72 o
  -6  26  10        0.77        2.43      3.68 o
  -5  26  10       31.36       28.41      9.93 o
  -4  26  10        1.62        5.19      5.36 o
  -3  26  10        5.87        2.79      8.32 o
  -2  26  10       11.93       12.33      5.43 o
  -1  26  10        4.44        0.19      4.67 o
   0  26  10        4.43       12.27      4.92 o
  -5  27  10        0.18       -5.22      5.22 o
  -4  27  10        6.22       10.96      5.84 o
  -3  27  10       14.64       19.09      5.80 o
  -2  27  10        0.00       -1.05      4.59 o
  -1  27  10        8.18        5.92      4.85 o
 -11   1  11        0.02       -1.36      6.66 o
 -10   1  11        9.47       10.31      3.95 o
  -9   1  11        3.08        5.46      3.15 o
  -8   1  11       14.67       18.36      3.37 o
  -7   1  11       32.91       32.70      3.49 o
  -6   1  11       42.15       33.92      3.06 o
  -5   1  11        6.99        4.82      2.44 o
  -4   1  11      112.83      107.60      4.50 o
  -3   1  11       15.82        7.96      2.75 o
  -2   1  11       29.19       19.59      3.19 o
  -1   1  11        7.72       18.00      3.59 o
   0   1  11       70.50       74.60      5.18 o
   1   1  11       28.00       22.46      3.78 o
   2   1  11        0.77        0.43      3.32 o
   3   1  11        9.24       18.38      5.13 o
   4   1  11        9.37       19.08      6.37 o
 -11   2  11        6.52        3.20      5.28 o
 -10   2  11        6.82       14.60      4.54 o
  -9   2  11       11.22        6.74      3.54 o
  -8   2  11      102.86      105.99      5.15 o
  -7   2  11      158.78      151.69      5.28 o
  -6   2  11        1.32        3.25      2.87 o
  -5   2  11      107.58       98.66      4.96 o
  -4   2  11       45.30       48.07      3.23 o
  -3   2  11       30.21       30.91      3.47 o
  -2   2  11      131.86      121.49      5.53 o
  -1   2  11      521.72      501.06     12.24 o
   0   2  11       40.42       42.81      4.46 o
   1   2  11        6.34        9.77      3.43 o
   2   2  11        7.93        9.90      5.75 o
   3   2  11       33.66       43.07      5.10 o
   4   2  11        0.20       -3.80      3.80 o
 -11   3  11        4.17       -6.09      6.09 o
 -10   3  11        0.37        3.54      4.15 o
  -9   3  11        5.02        0.75      3.34 o
  -8   3  11       45.11       47.03      4.50 o
  -7   3  11       37.08       41.21      3.41 o
  -6   3  11      180.41      172.08      5.30 o
  -5   3  11        3.84        8.49      2.27 o
  -4   3  11       71.19       80.84      4.20 o
  -3   3  11      207.67      230.91      7.49 o
  -2   3  11      272.10      297.26      7.99 o
  -1   3  11        0.28        9.04      2.86 o
   0   3  11        8.90       11.69      3.83 o
   1   3  11        5.53        9.31      3.37 o
   2   3  11       20.82       16.17      3.98 o
   3   3  11        1.82        8.21      3.86 o
   4   3  11       22.04       21.61      4.76 o
 -11   4  11        3.15       -0.97      5.15 o
 -10   4  11       31.86       36.96      5.39 o
  -9   4  11        0.02       -1.25      3.18 o
  -8   4  11        4.47       -1.14      2.84 o
  -7   4  11        2.45        0.93      2.80 o
  -6   4  11        0.81        1.32      2.74 o
  -5   4  11       51.93       62.55      4.33 o
  -4   4  11       13.99       12.36      2.72 o
  -3   4  11       45.57       38.64      3.66 o
  -2   4  11       68.93       77.14      5.44 o
  -1   4  11       25.20       35.31      3.72 o
   0   4  11        2.02        3.75      3.11 o
   1   4  11       16.88       11.65      3.57 o
   2   4  11       10.89       12.89      3.84 o
   3   4  11       12.32       19.36      4.26 o
   4   4  11        4.86        5.83      4.11 o
 -11   5  11        0.18        0.28      5.07 o
 -10   5  11        1.57       -3.04      3.84 o
  -9   5  11        6.13        2.58      3.02 o
  -8   5  11       24.79       21.28      3.44 o
  -7   5  11       39.67       43.63      3.79 o
  -6   5  11       38.20       32.99      3.72 o
  -5   5  11        2.57        7.31      2.88 o
  -4   5  11        1.82        5.89      2.52 o
  -3   5  11      156.01      162.94      6.07 o
  -2   5  11       96.96      101.60      4.92 o
  -1   5  11        4.67       -1.89      2.53 o
   0   5  11      114.45      107.65      6.43 o
   1   5  11        0.00       -2.90      2.90 o
   2   5  11        4.18        4.88      4.67 o
   3   5  11        5.22       13.38      4.16 o
   4   5  11       18.66       12.73      4.62 o
 -11   6  11       51.33       57.14      8.85 o
 -10   6  11       33.17       40.36      6.41 o
  -9   6  11        0.61        3.76      3.78 o
  -8   6  11        5.82        3.55      2.83 o
  -7   6  11        1.00        1.75      2.79 o
  -6   6  11        0.28       -0.84      2.61 o
  -5   6  11       29.33       31.06      3.57 o
  -4   6  11       41.40       41.79      3.51 o
  -3   6  11       81.12       69.47      4.85 o
  -2   6  11        8.60        2.17      4.24 o
  -1   6  11        6.54        2.67      2.61 o
   0   6  11        7.88        0.76      2.60 o
   1   6  11       16.71       21.97      3.92 o
   2   6  11        5.94        8.26      3.59 o
   3   6  11       22.08       29.05      4.78 o
   4   6  11        5.04        3.06      3.84 o
 -11   7  11        3.95       17.82      5.78 o
 -10   7  11        0.19       -4.55      4.55 o
  -9   7  11        4.13        4.13      3.76 o
  -8   7  11        0.05        3.24      2.69 o
  -7   7  11        0.54       -2.53      2.53 o
  -6   7  11        2.76        5.07      2.88 o
  -5   7  11       19.73       22.14      3.30 o
  -4   7  11        5.78        6.69      2.63 o
  -3   7  11      136.46      141.33      5.22 o
  -2   7  11        0.93        0.47      2.60 o
  -1   7  11       38.20       34.13      3.99 o
   0   7  11        5.12        2.06      4.77 o
   1   7  11       12.88       20.14      5.54 o
   2   7  11       31.06       21.95      6.21 o
   3   7  11       16.31       12.74      4.02 o
   4   7  11        0.05        0.45      3.81 o
 -11   8  11       13.75        9.81      5.62 o
 -10   8  11        3.07       13.87      5.07 o
  -9   8  11       14.50       10.36      5.52 o
  -8   8  11        8.14        8.95      3.93 o
  -7   8  11        0.58        2.33      2.89 o
  -6   8  11        4.10        3.46      2.91 o
  -5   8  11      229.66      248.63      7.64 o
  -4   8  11       26.78       32.67      3.66 o
  -3   8  11       22.07       31.16      3.28 o
  -2   8  11       33.88       40.64      3.77 o
  -1   8  11       32.68       35.03      3.60 o
   0   8  11       19.99       28.52      3.58 o
   1   8  11      106.24      124.87      6.34 o
   2   8  11       13.26       17.00      3.98 o
   3   8  11       18.15       13.30      4.10 o
   4   8  11        0.53        4.37      3.95 o
 -11   9  11       23.01       38.09      6.77 o
 -10   9  11       32.57       28.81      6.19 o
  -9   9  11       19.05        7.33      5.15 o
  -8   9  11        0.03        0.53      3.56 o
  -7   9  11        6.71        8.83      3.21 o
  -6   9  11       11.53       12.46      3.25 o
  -5   9  11       13.37       17.23      3.24 o
  -4   9  11      152.98      129.94      7.65 o
  -3   9  11      120.76      126.25      5.01 o
  -2   9  11        1.97        1.47      3.01 o
  -1   9  11       21.35       17.68      5.57 o
   0   9  11       21.91       26.24      3.44 o
   1   9  11       66.67       71.29      5.13 o
   2   9  11        4.11        5.59      3.35 o
   3   9  11        2.43        0.99      3.50 o
   4   9  11       12.17       21.10      4.92 o
 -11  10  11       16.67       18.36      6.16 o
 -10  10  11        0.02       -1.40      4.58 o
  -9  10  11        2.27        9.67      4.71 o
  -8  10  11       70.99       71.58      6.63 o
  -7  10  11        0.57        1.29      3.28 o
  -6  10  11        0.18        0.79      2.82 o
  -5  10  11        6.62       11.39      3.20 o
  -4  10  11        8.16       20.51      3.48 o
  -3  10  11       41.35       32.87      3.33 o
  -2  10  11       39.29       39.16      4.47 o
  -1  10  11       23.94       26.46      3.38 o
   0  10  11      128.16      134.08      5.75 o
   1  10  11       22.14       25.59      3.56 o
   2  10  11        0.76        4.80      3.22 o
   3  10  11        1.17        7.69      3.69 o
   4  10  11        0.29        4.36      3.93 o
 -10  11  11        3.27       14.20      5.46 o
  -9  11  11       40.37       41.18      6.08 o
  -8  11  11        1.60       -3.62      3.62 o
  -7  11  11      142.20      133.25      6.94 o
  -6  11  11        4.43        8.75      3.17 o
  -5  11  11       13.18       13.52      3.31 o
  -4  11  11      473.09      454.18     10.47 o
  -3  11  11       33.92       27.48      3.87 o
  -2  11  11       56.60       56.87      4.14 o
  -1  11  11       49.38       56.37      4.13 o
   0  11  11        4.78        0.93      2.71 o
   1  11  11        4.69        5.03      2.88 o
   2  11  11        5.19        0.70      3.14 o
   3  11  11       15.03       16.47      4.06 o
 -10  12  11       28.26       31.91      6.32 o
  -9  12  11        5.77        1.16      4.32 o
  -8  12  11       23.20       32.48      5.51 o
  -7  12  11       85.55       80.08      6.59 o
  -6  12  11       19.02       13.09      4.24 o
  -5  12  11      112.75      109.19      5.32 o
  -4  12  11        2.57        2.48      2.87 o
  -3  12  11        9.53        2.49      2.51 o
  -2  12  11        0.51        4.63      2.69 o
  -1  12  11       15.00       15.28      3.04 o
   0  12  11       18.25       14.01      3.11 o
   1  12  11        0.05        6.19      2.84 o
   2  12  11       12.40       13.27      3.70 o
   3  12  11        2.59        1.26      3.43 o
 -10  13  11        1.60       -2.04      6.13 o
  -9  13  11       56.56       63.30      6.96 o
  -8  13  11        0.74       -3.85      3.85 o
  -7  13  11        3.96       -0.45      4.34 o
  -6  13  11       63.20       73.15      6.72 o
  -5  13  11       11.57       12.44      3.59 o
  -4  13  11      193.93      196.37      6.77 o
  -3  13  11        0.02       -2.60      2.60 o
  -2  13  11      108.72      112.33      7.29 o
  -1  13  11       14.79       13.86      2.97 o
   0  13  11       13.16       14.32      3.08 o
   1  13  11        0.27        0.67      2.69 o
   2  13  11        6.93        4.30      3.22 o
   3  13  11       10.56       16.26      4.31 o
 -10  14  11        0.69       -1.39      4.97 o
  -9  14  11        9.61        0.86      5.16 o
  -8  14  11        3.08        5.33      4.42 o
  -7  14  11        2.23        9.28      4.20 o
  -6  14  11       12.75       15.82      4.74 o
  -5  14  11       45.21       51.19      7.97 o
  -4  14  11       18.32       24.88      3.81 o
  -3  14  11        1.16        1.48      2.61 o
  -2  14  11       65.54       70.73      3.99 o
  -1  14  11       19.47       24.63      3.36 o
   0  14  11        3.08       -1.93      2.90 o
   1  14  11       17.26       14.60      3.19 o
   2  14  11        6.80        4.54      5.41 o
   3  14  11        0.93       -0.93      4.17 o
 -10  15  11        2.51        2.36      5.06 o
  -9  15  11       13.65        8.54      4.91 o
  -8  15  11        3.67        4.53      4.40 o
  -7  15  11       14.47       26.30      6.75 o
  -6  15  11       68.27       89.42      6.57 o
  -5  15  11        4.65        3.97      3.93 o
  -4  15  11       13.79        8.71      3.70 o
  -3  15  11       42.20       40.90      4.25 o
  -2  15  11       13.82       16.34      3.04 o
  -1  15  11       54.48       53.15      6.25 o
   0  15  11        2.25        1.10      2.88 o
   1  15  11        0.01        1.95      2.85 o
   2  15  11        0.09       -2.69      3.09 o
   3  15  11        0.60       -1.95      3.31 o
  -9  16  11        2.76       -3.43      4.79 o
  -8  16  11        8.94        8.37      4.61 o
  -7  16  11        1.24        5.98      5.11 o
  -6  16  11        1.00       -0.08      3.75 o
  -5  16  11       57.30       58.65      5.53 o
  -4  16  11       55.36       61.46      5.31 o
  -3  16  11        0.93       -1.70      2.92 o
  -2  16  11       45.86       41.56      3.61 o
  -1  16  11        1.27       -0.21      2.75 o
   0  16  11        3.22       -2.10      2.62 o
   1  16  11        6.41        4.33      2.91 o
   2  16  11        2.08        1.13      2.95 o
  -9  17  11       34.19       39.49      6.44 o
  -8  17  11       45.78       54.30      9.03 o
  -7  17  11        1.95       15.74      4.64 o
  -6  17  11        1.58        1.74      3.86 o
  -5  17  11        0.90        0.59      4.80 o
  -4  17  11       15.22        9.68      3.69 o
  -3  17  11       63.67       71.14      5.30 o
  -2  17  11        1.08       -0.68      2.64 o
  -1  17  11        1.08       -0.94      2.63 o
   0  17  11        0.60        3.43      3.40 o
   1  17  11        7.14       14.26      5.43 o
   2  17  11        2.74       -0.87      4.86 o
  -9  18  11        4.09        6.21      5.85 o
  -8  18  11        5.19       -4.31      4.31 o
  -7  18  11       14.74       12.55      4.63 o
  -6  18  11        0.55       -1.30      3.64 o
  -5  18  11        5.78       11.14      4.08 o
  -4  18  11        6.13        2.86      3.41 o
  -3  18  11        2.86       -2.81      2.99 o
  -2  18  11       18.12       22.46      3.11 o
  -1  18  11        3.47        5.23      2.62 o
   0  18  11       27.76       31.93      6.00 o
   1  18  11       11.08        8.15      5.19 o
   2  18  11        6.07        2.86     10.25 o
  -9  19  11        3.95        3.76      4.92 o
  -8  19  11        2.82        6.91      4.89 o
  -7  19  11        0.04       -1.58      4.26 o
  -6  19  11        0.03       -1.78      3.57 o
  -5  19  11       14.03       17.07      4.22 o
  -4  19  11        8.55        4.35      3.48 o
  -3  19  11       19.33       23.31      4.87 o
  -2  19  11        0.10       -1.93      2.24 o
  -1  19  11        5.73        7.43      9.04 o
   0  19  11        0.20        3.12      4.65 o
   1  19  11        1.09       -5.12      5.12 o
   2  19  11        1.64        2.68      6.64 o
  -8  20  11        3.86        0.06      4.64 o
  -7  20  11       25.58       28.83      5.50 o
  -6  20  11        0.02       -2.69      4.52 o
  -5  20  11       13.89       13.70      4.07 o
  -4  20  11        0.02       -2.62      3.13 o
  -3  20  11        5.91        4.27      2.94 o
  -2  20  11       10.68        3.72      3.60 o
  -1  20  11        0.48        0.51      4.38 o
   0  20  11        2.68        1.81     11.21 o
   1  20  11       10.37       20.01      5.78 o
  -8  21  11       19.35       32.79      6.00 o
  -7  21  11        0.07       -3.71      4.19 o
  -6  21  11        0.59       -0.84      3.79 o
  -5  21  11        6.18        9.60      3.89 o
  -4  21  11        3.18       -1.72      3.12 o
  -3  21  11        1.77       -1.24      4.71 o
  -2  21  11        0.81       -3.19      3.23 o
  -1  21  11        0.02       -3.41      4.31 o
   0  21  11       17.58       14.81      5.89 o
   1  21  11        8.15       13.10      5.55 o
  -7  22  11       25.66       27.99      7.01 o
  -6  22  11        3.70       -0.53      4.10 o
  -5  22  11       20.02       21.69      4.23 o
  -4  22  11       11.02       12.49      3.30 o
  -3  22  11        0.83       -3.61      4.69 o
  -2  22  11        0.64        0.89      3.78 o
  -1  22  11       25.17       23.92      5.75 o
   0  22  11        2.81        6.94      5.01 o
  -7  23  11        0.46       -4.18      4.18 o
  -6  23  11        1.62        4.77      4.42 o
  -5  23  11        0.00       -3.21      3.21 o
  -4  23  11       13.88       26.96      6.45 o
  -3  23  11       17.88       19.54      5.94 o
  -2  23  11        6.31       12.21      4.26 o
  -1  23  11        6.22       12.94      5.32 o
   0  23  11       22.82       28.84      6.27 o
  -6  24  11        0.67       -0.75      3.83 o
  -5  24  11       19.73       24.05      5.34 o
  -4  24  11        6.76       -4.89      5.02 o
  -3  24  11        0.17       -4.14      4.70 o
  -2  24  11        6.51       10.99      4.19 o
  -1  24  11       10.19       14.90      8.56 o
  -5  25  11        1.30        2.14     10.55 o
  -4  25  11       44.20       70.55     25.23 o
  -3  25  11        0.00       -1.14      5.29 o
  -2  25  11       13.60       10.95      4.34 o
 -11   0  12       22.49       36.24     12.28 o
 -10   0  12       11.23        3.85      6.52 o
  -9   0  12      146.05      166.74     12.02 o
  -8   0  12      250.49      241.09     13.34 o
  -7   0  12       22.01       21.63      4.89 o
  -6   0  12       31.51       25.88      4.86 o
  -5   0  12       95.66       80.77      9.50 o
  -4   0  12        2.05        2.15      4.48 o
  -3   0  12        9.68       12.33      4.84 o
  -2   0  12       25.97       24.10      7.50 o
  -1   0  12       48.55       65.06      7.34 o
   0   0  12       22.43       24.07      5.95 o
   1   0  12        7.39        1.42      5.10 o
   2   0  12        5.29        8.83     10.77 o
   3   0  12        9.11        7.43      6.26 o
 -11   1  12       20.46       25.16     12.65 o
 -10   1  12        6.37        1.69      4.96 o
  -9   1  12      132.44      138.19      7.90 o
  -8   1  12        5.78        9.87      3.18 o
  -7   1  12       14.09       15.97      2.99 o
  -6   1  12        6.03        3.06      2.41 o
  -5   1  12        0.02       -0.17      2.62 o
  -4   1  12        0.19       -2.87      2.87 o
  -3   1  12       14.94       18.43      3.66 o
  -2   1  12        2.59        3.85      3.20 o
  -1   1  12        0.08        2.21      3.11 o
   0   1  12        0.03        0.60      3.14 o
   1   1  12        0.75        2.61      3.50 o
   2   1  12        0.29       -2.26      3.51 o
   3   1  12        2.91        4.45      4.13 o
 -11   2  12        0.23       10.96      7.60 o
 -10   2  12       31.58       41.08      7.02 o
  -9   2  12        8.91        5.77      3.78 o
  -8   2  12        7.28        4.91      3.13 o
  -7   2  12        0.18       -2.61      2.70 o
  -6   2  12        3.94        4.91      2.73 o
  -5   2  12       11.61        9.16      3.30 o
  -4   2  12        5.46        2.30      2.94 o
  -3   2  12        1.82        3.37      3.23 o
  -2   2  12        0.30       -0.26      3.07 o
  -1   2  12       14.66       19.72      4.36 o
   0   2  12        3.92        7.00      3.43 o
   1   2  12        9.56       12.28      3.94 o
   2   2  12        7.05       10.36      4.04 o
   3   2  12        2.32        3.29      4.08 o
 -11   3  12        7.02        9.51      7.31 o
 -10   3  12       42.52       46.93      6.94 o
  -9   3  12        0.29        1.16      3.15 o
  -8   3  12       32.34       27.96      3.77 o
  -7   3  12        2.81        2.58      2.92 o
  -6   3  12        3.81        1.81      2.80 o
  -5   3  12       97.19       78.32      4.47 o
  -4   3  12        0.20       -2.09      2.60 o
  -3   3  12       22.22       21.77      3.41 o
  -2   3  12        0.31        2.48      3.12 o
  -1   3  12       38.97       45.70      4.70 o
   0   3  12       28.96       27.18      5.41 o
   1   3  12        6.50        7.34      3.56 o
   2   3  12        3.41        2.30      3.77 o
   3   3  12       10.02       10.52      4.44 o
 -11   4  12        0.09        4.16      6.79 o
 -10   4  12        1.40        1.24      4.26 o
  -9   4  12        1.74        7.32      3.42 o
  -8   4  12        4.38        2.12      2.96 o
  -7   4  12       11.22       11.43      3.39 o
  -6   4  12       20.90       32.53      3.97 o
  -5   4  12       30.20       26.88      3.44 o
  -4   4  12        0.16        2.75      2.82 o
  -3   4  12        7.19       -2.64      2.64 o
  -2   4  12        7.14        5.25      3.20 o
  -1   4  12        1.02        7.03      3.41 o
   0   4  12       22.41       31.35      4.34 o
   1   4  12        6.77        7.64      3.62 o
   2   4  12       10.57        7.60      3.90 o
   3   4  12       25.64       36.04      5.20 o
 -11   5  12        2.65        3.87      5.45 o
 -10   5  12        2.66        6.26      4.24 o
  -9   5  12        0.01       -0.08      3.77 o
  -8   5  12       19.55       12.77      3.39 o
  -7   5  12       10.48       -0.05      3.04 o
  -6   5  12       14.70       12.47      3.34 o
  -5   5  12        0.20        0.02      2.58 o
  -4   5  12       21.75       25.25      3.58 o
  -3   5  12        0.95       -0.37      2.83 o
  -2   5  12      103.01      103.18      5.28 o
  -1   5  12       21.71       33.33      4.45 o
   0   5  12       17.77       26.68      4.25 o
   1   5  12       12.55       12.38      3.80 o
   2   5  12       23.07       29.92      4.77 o
   3   5  12        1.17        4.92      3.99 o
 -11   6  12        0.00       -5.80      6.18 o
 -10   6  12        2.46        5.27      5.17 o
  -9   6  12        2.01       -0.87      3.61 o
  -8   6  12        0.00       -0.88      3.16 o
  -7   6  12        0.82        2.00      3.03 o
  -6   6  12        4.61        4.29      3.11 o
  -5   6  12       42.77       45.87      3.84 o
  -4   6  12       25.17       25.43      3.38 o
  -3   6  12        2.33       -1.48      2.69 o
  -2   6  12        7.06       11.83      3.20 o
  -1   6  12        0.79        1.43      3.16 o
   0   6  12       29.27       37.33      5.86 o
   1   6  12       54.17       52.12      5.04 o
   2   6  12        3.83        7.52      3.92 o
   3   6  12        0.78       -3.77      3.77 o
 -10   7  12       23.75       23.43      6.17 o
  -9   7  12        0.02       -0.90      3.85 o
  -8   7  12        6.38        5.92      3.87 o
  -7   7  12        0.18        2.98      3.15 o
  -6   7  12       41.68       46.79      4.39 o
  -5   7  12        1.80        1.80      2.65 o
  -4   7  12        0.06        1.86      2.60 o
  -3   7  12        7.29        4.15      3.44 o
  -2   7  12        5.18        2.26      4.11 o
  -1   7  12        0.86        1.52      3.14 o
   0   7  12       17.89       21.76      4.02 o
   1   7  12        2.36        3.74      3.44 o
   2   7  12        9.06        3.26      3.80 o
   3   7  12        0.50       -2.58      3.66 o
 -10   8  12       17.54       24.20      6.15 o
  -9   8  12        2.17        6.40      4.86 o
  -8   8  12       15.12       22.65      4.59 o
  -7   8  12        0.30       -1.00      3.11 o
  -6   8  12       27.78       29.56      4.64 o
  -5   8  12        3.44        5.34      4.45 o
  -4   8  12       51.04       41.90      3.75 o
  -3   8  12        6.45        3.53      2.97 o
  -2   8  12       67.82       45.55      4.34 o
  -1   8  12        3.37        4.26      2.91 o
   0   8  12        0.91       -1.45      3.17 o
   1   8  12        0.08        1.79      3.40 o
   2   8  12        2.01       -2.13      3.58 o
   3   8  12       16.32       15.28      4.32 o
 -10   9  12       14.30       28.91      6.51 o
  -9   9  12        1.36        3.31      4.63 o
  -8   9  12        2.41        6.52      3.92 o
  -7   9  12       23.55       21.67      4.30 o
  -6   9  12       10.53       15.65      3.61 o
  -5   9  12        3.23        6.74      3.22 o
  -4   9  12       70.32       73.74      4.41 o
  -3   9  12       14.11        8.53      3.08 o
  -2   9  12       54.76       54.23      4.33 o
  -1   9  12        2.51       -2.66      2.66 o
   0   9  12       30.28       37.96      4.54 o
   1   9  12       23.28       17.51      4.10 o
   2   9  12        0.00       -3.36      3.36 o
   3   9  12        3.35        5.93      4.31 o
 -10  10  12       42.52       49.67      8.07 o
  -9  10  12        0.01        0.69      4.69 o
  -8  10  12        0.14       -3.94      4.22 o
  -7  10  12        1.03        4.33      3.66 o
  -6  10  12       37.71       41.63      4.38 o
  -5  10  12      199.92      199.97      7.36 o
  -4  10  12       28.20       25.27      3.43 o
  -3  10  12       85.76       83.74      5.02 o
  -2  10  12       34.33       30.59      3.74 o
  -1  10  12        2.34       -2.65      2.65 o
   0  10  12        2.94        0.54      3.17 o
   1  10  12       10.63       10.79      3.83 o
   2  10  12        7.28       11.36      3.98 o
 -10  11  12        0.61       -1.17      5.10 o
  -9  11  12       20.93       20.46      5.71 o
  -8  11  12        0.27       -4.18      4.18 o
  -7  11  12      119.64      125.31      7.16 o
  -6  11  12      190.67      195.87     13.89 o
  -5  11  12       10.76        7.61      3.33 o
  -4  11  12        2.24       -2.62      2.62 o
  -3  11  12       20.06       22.76      3.61 o
  -2  11  12        0.03       -0.18      2.87 o
  -1  11  12        0.55       -1.25      2.66 o
   0  11  12        5.19        5.24      3.62 o
   1  11  12       25.68       31.71      4.52 o
   2  11  12       15.65       13.05      4.09 o
 -10  12  12        0.07        1.77      5.19 o
  -9  12  12        0.43       -4.36      4.36 o
  -8  12  12        7.72        6.47      4.59 o
  -7  12  12        1.51        0.44      6.37 o
  -6  12  12       59.07       69.42      5.71 o
  -5  12  12       35.31       41.04      4.86 o
  -4  12  12       26.63       29.37      3.51 o
  -3  12  12        0.72       -1.49      2.59 o
  -2  12  12        0.19       -1.79      2.70 o
  -1  12  12        3.63        3.75      3.96 o
   0  12  12        1.52        1.82      3.26 o
   1  12  12        3.55       -2.76      4.07 o
   2  12  12        2.91        1.62      3.59 o
 -10  13  12        0.06       -5.90      5.90 o
  -9  13  12        1.90       -1.26      4.65 o
  -8  13  12       17.02       11.86      5.82 o
  -7  13  12       39.65       40.18      5.70 o
  -6  13  12       43.34       66.13      8.41 o
  -5  13  12        0.86        7.55      3.72 o
  -4  13  12       15.31       14.85      3.95 o
  -3  13  12       33.02       37.55      4.48 o
  -2  13  12        0.46       -2.63      2.63 o
  -1  13  12       15.58       17.88      3.46 o
   0  13  12        1.85       -0.15      2.90 o
   1  13  12        1.23       -2.22      3.22 o
   2  13  12        1.23        2.35      4.03 o
  -9  14  12       14.98       13.62      5.39 o
  -8  14  12       18.49       19.38      5.45 o
  -7  14  12       95.20      111.73      7.75 o
  -6  14  12        0.10        7.83      4.41 o
  -5  14  12       70.21       81.49      6.51 o
  -4  14  12       22.85       13.26      4.25 o
  -3  14  12       31.45       33.19      3.86 o
  -2  14  12       28.67       25.16      3.98 o
  -1  14  12       16.05       19.80      3.81 o
   0  14  12        3.94        3.76      5.72 o
   1  14  12        3.23        5.05      3.81 o
   2  14  12        2.69        1.88      4.00 o
  -9  15  12       14.87       23.14      5.80 o
  -8  15  12        1.49        1.67      4.50 o
  -7  15  12       10.39       17.83      4.78 o
  -6  15  12       26.05       29.69      5.13 o
  -5  15  12       29.10       34.71      5.22 o
  -4  15  12        0.82       -3.45      3.45 o
  -3  15  12        1.49        5.10      3.14 o
  -2  15  12        0.45       -3.26      3.26 o
  -1  15  12        3.21        0.38      3.10 o
   0  15  12        9.10       -2.81      3.20 o
   1  15  12        6.11        5.84      4.84 o
  -9  16  12        2.50       12.74      5.41 o
  -8  16  12        1.43       -1.23      4.34 o
  -7  16  12        6.43        2.26      4.27 o
  -6  16  12       50.21       44.10      5.69 o
  -5  16  12        7.78        4.80      3.97 o
  -4  16  12       33.60       40.20      5.12 o
  -3  16  12        8.82        4.77      3.19 o
  -2  16  12       38.22       48.48      4.51 o
  -1  16  12        0.72        3.25      3.16 o
   0  16  12       21.15       14.96      8.59 o
   1  16  12        4.13        1.38      3.20 o
  -8  17  12        0.76       -3.94      5.60 o
  -7  17  12        2.44       -1.33      4.37 o
  -6  17  12       13.47       10.43      4.59 o
  -5  17  12       19.21       11.57      4.46 o
  -4  17  12        8.94       12.28      4.19 o
  -3  17  12       25.09       26.36      3.88 o
  -2  17  12        3.07        0.50      3.22 o
  -1  17  12       22.78       27.06      6.51 o
   0  17  12        0.05       -0.49      2.89 o
   1  17  12        3.98        2.25      6.71 o
  -8  18  12        8.60       13.11      5.17 o
  -7  18  12        4.67        5.25      6.16 o
  -6  18  12        0.41       -1.89      3.84 o
  -5  18  12        0.24        2.10      3.92 o
  -4  18  12       15.33       17.96      4.34 o
  -3  18  12        2.44        4.03      4.46 o
  -2  18  12        0.00       -1.18      3.42 o
  -1  18  12        3.86        7.47      3.05 o
   0  18  12        4.02        8.29      5.87 o
  -8  19  12       11.92       17.77      5.25 o
  -7  19  12        0.56       -0.64      4.35 o
  -6  19  12        5.30        3.76      4.27 o
  -5  19  12        1.02       -2.33      3.55 o
  -4  19  12        0.17       -0.90      3.46 o
  -3  19  12        0.00       -3.38      3.38 o
  -2  19  12        2.44        0.54      5.73 o
  -1  19  12        0.02        7.46      5.33 o
   0  19  12        1.87       -4.93      4.93 o
  -7  20  12       16.59       21.41      5.60 o
  -6  20  12       10.89        8.31      4.34 o
  -5  20  12        3.26       -3.53      3.53 o
  -4  20  12       20.33       24.79      4.34 o
  -3  20  12       17.02       19.73      5.55 o
  -2  20  12       10.53       12.50      6.24 o
  -1  20  12        0.07        0.60      5.19 o
   0  20  12        9.96       14.66      5.71 o
  -7  21  12        0.21       -1.90      6.59 o
  -6  21  12        0.14       -1.99      4.12 o
  -5  21  12        1.29       -2.90      3.58 o
  -4  21  12        1.50       -3.17      3.17 o
  -3  21  12        3.17        5.04      4.15 o
  -2  21  12       12.74       11.69      5.77 o
  -1  21  12        7.36        4.49      5.50 o
  -6  22  12        0.07        2.29      3.96 o
  -5  22  12        2.22       -0.24      3.74 o
  -4  22  12        6.48        7.14      3.09 o
  -3  22  12        2.79       -2.09      3.99 o
  -2  22  12       10.10       16.13      5.93 o
  -5  23  12        0.62       -5.46      5.46 o
  -4  23  12        1.90       -5.46      5.46 o
  -3  23  12        4.28       -2.79      3.91 o
 -10   1  13        2.92       -2.16      7.11 o
  -9   1  13       12.57       12.31      4.31 o
  -8   1  13       29.67       35.90      4.31 o
  -7   1  13       67.32       59.69      4.72 o
  -6   1  13       30.22       23.66      4.49 o
  -5   1  13       19.61       21.55      4.25 o
  -4   1  13       16.83       19.98      4.24 o
  -3   1  13       48.10       45.42      5.08 o
  -2   1  13       15.51       23.10      4.45 o
  -1   1  13       35.04       46.58      5.03 o
   0   1  13       46.22       62.26      5.65 o
   1   1  13        0.58       -4.30      4.30 o
   2   1  13        5.02        5.24      5.00 o
 -10   2  13        3.58        2.22      5.46 o
  -9   2  13        2.83        4.86      4.17 o
  -8   2  13        8.54        6.97      3.84 o
  -7   2  13       27.12       30.41      4.40 o
  -6   2  13       59.25       54.21      4.93 o
  -5   2  13        2.50        1.86      3.44 o
  -4   2  13        0.27       -2.94      2.94 o
  -3   2  13       22.78       24.36      5.13 o
  -2   2  13       11.30        7.85      5.88 o
  -1   2  13        0.12        1.49      3.46 o
   0   2  13        9.49        5.19      4.51 o
   1   2  13        2.27        9.42      4.24 o
   2   2  13        1.80        2.09      6.03 o
 -10   3  13       36.76       44.49      9.64 o
  -9   3  13        5.04        8.98      4.13 o
  -8   3  13        0.95        0.17      3.44 o
  -7   3  13        5.65        4.05      3.37 o
  -6   3  13        0.00        2.24      3.30 o
  -5   3  13        1.06        3.40      4.82 o
  -4   3  13        8.11        6.55      3.65 o
  -3   3  13       16.90       18.81      4.12 o
  -2   3  13        2.09        0.68      3.38 o
  -1   3  13        1.57        1.68      3.59 o
   0   3  13        6.34        7.83      3.89 o
   1   3  13        8.11        7.48      6.25 o
   2   3  13        6.12       11.09      4.59 o
 -10   4  13        2.56        6.86      5.85 o
  -9   4  13        1.46       -3.59      4.81 o
  -8   4  13        0.83        4.91      4.16 o
  -7   4  13        1.77        9.82      4.03 o
  -6   4  13        4.73       -0.52      4.61 o
  -5   4  13        0.22       -3.28      3.28 o
  -4   4  13        7.36        5.04      3.56 o
  -3   4  13        8.26        5.57      3.67 o
  -2   4  13        0.58        3.73      3.55 o
  -1   4  13        9.02        7.01      3.72 o
   0   4  13        0.00       -0.09      4.10 o
   1   4  13       13.11       15.73      4.44 o
   2   4  13        0.84        0.31      4.07 o
 -10   5  13       11.76       27.06      6.59 o
  -9   5  13       62.01       60.45     10.24 o
  -8   5  13       17.51       15.35      4.34 o
  -7   5  13       60.43       50.87      4.86 o
  -6   5  13        8.19       10.78      4.63 o
  -5   5  13        8.03        6.16      3.41 o
  -4   5  13        0.55        1.11      3.45 o
  -3   5  13        5.77        8.01      3.81 o
  -2   5  13       32.76       35.40      4.70 o
  -1   5  13        6.45        4.92      3.65 o
   0   5  13        0.10       -0.01      3.46 o
   1   5  13        6.41        4.78      4.02 o
   2   5  13        0.02       -1.24      3.76 o
 -10   6  13       38.13       57.83     15.45 o
  -9   6  13        0.03        4.78      4.41 o
  -8   6  13        0.00        1.53      3.99 o
  -7   6  13       22.71       21.31      4.12 o
  -6   6  13       75.82       66.78      5.84 o
  -5   6  13        0.20       -2.68      2.68 o
  -4   6  13        3.42        7.27      3.75 o
  -3   6  13       13.41        9.70      4.58 o
  -2   6  13       22.14       10.29      5.65 o
  -1   6  13        0.09       -3.19      3.19 o
   0   6  13        0.28        1.52      3.53 o
   1   6  13        4.54        1.94      3.92 o
   2   6  13        0.01        0.18      4.08 o
 -10   7  13        8.05       15.49      5.75 o
  -9   7  13       36.69       53.59      6.12 o
  -8   7  13       16.99       26.60      5.17 o
  -7   7  13        6.83        7.25      3.65 o
  -6   7  13       18.99       25.93      3.79 o
  -5   7  13        5.01        5.74      3.51 o
  -4   7  13        0.01        1.69      3.13 o
  -3   7  13        0.20        0.82      4.20 o
  -2   7  13        2.86        8.47      3.71 o
  -1   7  13        0.44       -1.72      3.50 o
   0   7  13        4.37        4.40      4.43 o
   1   7  13        1.67        1.14      3.77 o
 -10   8  13       18.48       29.94      6.42 o
  -9   8  13        5.78       17.83      5.68 o
  -8   8  13        3.39        0.24      4.05 o
  -7   8  13       64.59       69.68      6.11 o
  -6   8  13        4.57        7.75      3.52 o
  -5   8  13       31.27       38.74      3.98 o
  -4   8  13        2.06       -2.73      3.04 o
  -3   8  13       21.04       14.32      4.09 o
  -2   8  13        0.14        1.52      3.36 o
  -1   8  13       48.92       49.90      5.10 o
   0   8  13        2.27        0.80      3.57 o
   1   8  13        1.75       -1.01      5.57 o
  -9   9  13      104.59      119.13     11.00 o
  -8   9  13       11.37       16.85      4.74 o
  -7   9  13        7.26        1.27      3.94 o
  -6   9  13      111.47      132.11      6.59 o
  -5   9  13       13.82       11.49      3.28 o
  -4   9  13        7.23        2.06      4.62 o
  -3   9  13        0.13       -2.79      2.79 o
  -2   9  13       31.44       35.43      4.65 o
  -1   9  13        5.55        7.98      3.66 o
   0   9  13        4.98       -0.40      4.53 o
   1   9  13        4.26        7.89      3.96 o
  -9  10  13        0.97        0.29      6.08 o
  -8  10  13       11.80       16.44      6.48 o
  -7  10  13       13.52       17.34      4.67 o
  -6  10  13        1.78        9.83      4.16 o
  -5  10  13       14.53       17.42      4.00 o
  -4  10  13        1.02       -2.74      2.74 o
  -3  10  13        0.88       -2.89      2.89 o
  -2  10  13        0.00        0.18      3.39 o
  -1  10  13        1.86       -0.75      3.51 o
   0  10  13        6.36        9.61      4.02 o
   1  10  13        1.65       -1.82      3.58 o
  -9  11  13        0.43        5.78      5.29 o
  -8  11  13        1.47        2.48      4.73 o
  -7  11  13       50.38       70.77      7.02 o
  -6  11  13       49.85       58.65      5.78 o
  -5  11  13        0.30        0.33      3.19 o
  -4  11  13       47.80       57.84      4.39 o
  -3  11  13        0.04       -1.47      2.96 o
  -2  11  13       20.23       30.49      6.30 o
  -1  11  13        0.00        1.19      3.50 o
   0  11  13        1.35        1.55      3.72 o
   1  11  13        0.72       -1.62      3.79 o
  -9  12  13        0.92       -5.16      5.80 o
  -8  12  13      129.53      140.65     14.08 o
  -7  12  13      112.90      130.42      9.54 o
  -6  12  13        0.05        5.31      4.15 o
  -5  12  13        0.18       -0.25      3.99 o
  -4  12  13        0.56        6.26      3.28 o
  -3  12  13        3.66       -0.59      3.43 o
  -2  12  13        0.48       -2.88      2.88 o
  -1  12  13       40.98       66.06      5.74 o
   0  12  13       41.18       48.70      5.19 o
   1  12  13       12.99       10.63      4.69 o
  -9  13  13        8.30        4.07      5.24 o
  -8  13  13        1.26        1.60      4.80 o
  -7  13  13       60.52       73.18     11.88 o
  -6  13  13      151.98      157.08      8.92 o
  -5  13  13       24.98       29.91      4.74 o
  -4  13  13        2.72        0.65      3.27 o
  -3  13  13        0.17       -0.63      4.04 o
  -2  13  13        0.82       -3.00      4.33 o
  -1  13  13        0.40        0.86      4.05 o
   0  13  13        6.99        9.89      4.29 o
  -8  14  13        7.82        5.92      7.24 o
  -7  14  13        3.36        4.65      4.76 o
  -6  14  13        8.28       11.75      4.82 o
  -5  14  13        1.40       -2.72      4.21 o
  -4  14  13       40.09       41.18      5.35 o
  -3  14  13        0.99       -3.35      3.35 o
  -2  14  13       18.62       21.54      4.18 o
  -1  14  13        1.60        1.79      4.12 o
   0  14  13        0.30       -0.42      3.76 o
  -8  15  13        0.00       -1.71      5.05 o
  -7  15  13        1.92        1.89      4.62 o
  -6  15  13       69.17       74.53      6.85 o
  -5  15  13        6.11       -0.92      4.10 o
  -4  15  13        1.38        1.56      3.51 o
  -3  15  13       25.43       24.34      4.65 o
  -2  15  13        4.24        4.21      3.57 o
  -1  15  13       23.48       31.17      6.71 o
   0  15  13        1.05        3.32      5.50 o
  -8  16  13       25.52       28.14      5.92 o
  -7  16  13       51.69       49.72      6.38 o
  -6  16  13        6.92       -1.60      4.92 o
  -5  16  13       14.28       11.20      4.58 o
  -4  16  13        1.65        0.76      3.45 o
  -3  16  13       14.20       16.97      4.40 o
  -2  16  13        0.57        1.88      3.74 o
  -1  16  13       13.16        5.11      4.24 o
  -7  17  13        3.17        0.82      4.57 o
  -6  17  13        0.82        2.50      4.85 o
  -5  17  13        3.44        3.14      4.14 o
  -4  17  13        6.80        2.91      3.48 o
  -3  17  13       21.08       20.37      4.40 o
  -2  17  13        2.84        7.46      3.72 o
  -1  17  13        0.00       -2.38      3.39 o
  -7  18  13        0.05        3.48      4.74 o
  -6  18  13        2.34       -0.46      4.48 o
  -5  18  13        0.75        4.92      5.01 o
  -4  18  13       24.73       21.69      4.64 o
  -3  18  13       13.15       10.47      3.98 o
  -2  18  13       40.09       50.30      5.04 o
  -6  19  13        0.06       -0.97      4.23 o
  -5  19  13        8.33        6.11      4.27 o
  -4  19  13        0.74        1.90      4.14 o
  -3  19  13        1.08        4.16      5.38 o
  -2  19  13       26.05       22.54      3.79 o
  -5  20  13        0.15        4.67      4.18 o
  -4  20  13        6.82       -2.13      3.24 o
  -9   0  14        0.76        3.46      5.45 o
  -8   0  14        3.52        7.76      5.56 o
  -7   0  14       19.46       23.99      6.89 o
  -6   0  14        0.08        9.54      6.04 o
  -5   0  14        0.69        3.03      5.64 o
  -4   0  14        6.16       10.20      6.05 o
  -3   0  14        3.64       16.88      7.33 o
  -2   0  14        1.80        1.58      7.00 o
  -1   0  14        0.22        2.89      5.64 o
   0   0  14        3.58       -2.69      5.59 o
  -9   1  14        3.33        7.04      3.92 o
  -8   1  14        1.40        2.07      3.94 o
  -7   1  14        3.51        8.42      4.32 o
  -6   1  14       11.90        3.47      3.97 o
  -5   1  14       19.47       19.94      4.49 o
  -4   1  14       13.62       12.75      4.26 o
  -3   1  14        9.52        6.70      4.30 o
  -2   1  14       20.48       32.67      4.97 o
  -1   1  14        2.50       -3.56      3.56 o
   0   1  14        1.85        0.78      4.03 o
  -9   2  14        3.92        4.06      3.85 o
  -8   2  14       14.01       13.97      4.23 o
  -7   2  14        1.23        1.72      4.30 o
  -6   2  14        0.20        0.96      3.88 o
  -5   2  14        4.29        9.43      4.19 o
  -4   2  14        0.42        0.94      3.86 o
  -3   2  14        0.37        2.11      4.44 o
  -2   2  14        3.96        3.38      4.38 o
  -1   2  14        3.54        2.04      3.92 o
   0   2  14        0.69        2.51      4.17 o
  -9   3  14       25.01       35.06      6.08 o
  -8   3  14        2.98        7.27      4.08 o
  -7   3  14       26.73       27.08      4.76 o
  -6   3  14        6.95        7.78      6.30 o
  -5   3  14        3.07        0.96      3.83 o
  -4   3  14        5.37        3.62      4.88 o
  -3   3  14        4.03        5.51      3.99 o
  -2   3  14        2.98        2.13      3.83 o
  -1   3  14       31.22       39.10      7.32 o
   0   3  14        0.01        3.82      4.14 o
  -9   4  14       20.33       24.06      6.48 o
  -8   4  14        0.66       -3.81      3.81 o
  -7   4  14        0.66        6.00      3.83 o
  -6   4  14       18.46       26.25      4.84 o
  -5   4  14        2.48       -1.58      3.83 o
  -4   4  14        2.52       -1.14      3.76 o
  -3   4  14       19.12       16.59      6.18 o
  -2   4  14        1.95       -1.87      3.73 o
  -1   4  14        7.26        5.90      4.11 o
   0   4  14        2.16        2.33      4.04 o
  -9   5  14        0.23       -1.86      5.14 o
  -8   5  14        2.87       -3.81      4.12 o
  -7   5  14       12.45       14.11      4.19 o
  -6   5  14       24.44       35.39      4.82 o
  -5   5  14        2.23        3.03      3.83 o
  -4   5  14        5.65        9.41      4.29 o
  -3   5  14        1.07       -1.56      3.63 o
  -2   5  14        7.93       10.03      4.12 o
  -1   5  14        5.76       -1.79      3.77 o
   0   5  14       11.97        6.78      4.35 o
  -9   6  14        7.41       27.25      6.46 o
  -8   6  14        2.66        8.72      5.46 o
  -7   6  14        7.17        4.46      3.85 o
  -6   6  14       16.55       21.15      4.41 o
  -5   6  14        0.06        4.90      4.17 o
  -4   6  14       14.31       12.19      4.69 o
  -3   6  14        0.64        1.96      3.72 o
  -2   6  14       25.68       23.24      6.24 o
  -1   6  14        7.42        9.95      4.15 o
   0   6  14        8.98        6.24      4.34 o
  -9   7  14       47.07       50.75      7.64 o
  -8   7  14        1.76       -4.85      4.85 o
  -7   7  14        1.14       -2.21      3.95 o
  -6   7  14        1.11        1.75      4.09 o
  -5   7  14        4.18        7.20      4.30 o
  -4   7  14       41.06       38.66      5.15 o
  -3   7  14        1.04       -1.76      3.62 o
  -2   7  14       30.22       36.27      5.01 o
  -1   7  14        0.08       -3.59      3.59 o
   0   7  14        0.50        2.33      4.75 o
  -9   8  14       18.60       33.22     11.01 o
  -8   8  14        1.93        4.34      5.33 o
  -7   8  14       25.39       22.96      5.05 o
  -6   8  14        7.95       11.24      4.11 o
  -5   8  14       42.92       51.55      5.76 o
  -4   8  14       29.83       38.15      5.21 o
  -3   8  14        2.40        0.39      4.21 o
  -2   8  14        0.02        1.68      3.86 o
  -1   8  14        0.00        3.89      3.97 o
   0   8  14        0.00       -2.22      3.77 o
  -8   9  14       10.60       14.07      6.61 o
  -7   9  14        9.05        4.15      5.37 o
  -6   9  14       16.93       19.01      4.86 o
  -5   9  14       41.77       57.76      7.67 o
  -4   9  14        0.73       -4.83      4.83 o
  -3   9  14       34.67       37.59      5.17 o
  -2   9  14       24.66       37.57      6.10 o
  -1   9  14        0.16       -4.04      5.76 o
  -8  10  14       35.41       42.85      8.12 o
  -7  10  14       26.15       19.58      5.53 o
  -6  10  14        9.67       25.00      6.20 o
  -5  10  14        0.31       -2.43      3.92 o
  -4  10  14       11.11        8.89      5.02 o
  -3  10  14        0.00       -2.53      3.74 o
  -2  10  14        9.86       13.93      4.35 o
  -1  10  14       34.61       46.11      5.44 o
  -8  11  14        3.35        9.50      5.23 o
  -7  11  14       43.50       36.54      6.37 o
  -6  11  14       49.83       51.99      5.36 o
  -5  11  14        0.24       -3.59      3.59 o
  -4  11  14       12.50       17.31      5.19 o
  -3  11  14        4.93        5.28      4.47 o
  -2  11  14        0.47       -2.44      4.18 o
  -1  11  14        1.23        2.38      4.47 o
  -8  12  14       68.94       76.88      9.69 o
  -7  12  14       18.28       22.36      5.84 o
  -6  12  14        8.32        8.13      4.25 o
  -5  12  14        1.88       -0.16      3.57 o
  -4  12  14       10.33        7.73      5.89 o
  -3  12  14        3.78        0.53      4.17 o
  -2  12  14        0.19       -3.87      3.99 o
  -1  12  14        0.97       -1.68      6.29 o
  -7  13  14        0.13       -1.44      4.61 o
  -6  13  14        1.20       -3.71      3.71 o
  -5  13  14       20.84       18.73      4.49 o
  -4  13  14        6.40        4.56      4.76 o
  -3  13  14        0.05       -0.27      4.36 o
  -2  13  14        0.25        0.10      4.14 o
  -7  14  14        1.45        2.35      4.81 o
  -6  14  14        9.52        8.43      6.39 o
  -5  14  14        3.02        7.49      3.98 o
  -4  14  14        0.31        2.14      4.25 o
  -3  14  14        3.00        6.67      4.45 o
  -2  14  14        5.25        4.41      4.33 o
  -6  15  14        0.56       -4.90      7.37 o
  -5  15  14       16.30       20.44      4.62 o
  -4  15  14        0.31        5.23      4.43 o
  -3  15  14        8.52       -0.08      4.68 o
  -5  16  14        8.96        9.24      4.65 o
  -4  16  14        7.63        7.29      4.52 o
  -8   1  15        1.39        9.43      5.13 o
  -7   1  15       16.74       10.56      6.55 o
  -6   1  15        4.83       -1.34      4.23 o
  -5   1  15        9.87       13.69      4.75 o
  -4   1  15        0.01       -3.83      3.83 o
  -3   1  15       14.68       16.78      4.84 o
  -2   1  15        2.19        1.36      4.21 o
  -8   2  15       92.33      123.04      9.20 o
  -7   2  15       24.33       24.04      6.93 o
  -6   2  15        3.97       10.05      4.70 o
  -5   2  15        4.80       -3.34      5.81 o
  -4   2  15        3.46        6.25      4.49 o
  -3   2  15        0.29       -4.06      4.06 o
  -2   2  15       11.50       20.39      4.96 o
  -8   3  15       13.26       29.70      6.34 o
  -7   3  15        0.15        0.70      5.08 o
  -6   3  15       25.12       25.28      5.35 o
  -5   3  15        9.24        5.81      4.50 o
  -4   3  15       15.09        6.83      4.56 o
  -3   3  15        3.11        3.25      4.38 o
  -2   3  15        3.74        7.53      4.50 o
  -7   4  15        0.04       -2.17      4.52 o
  -6   4  15        3.17        7.10      4.82 o
  -5   4  15        0.16       -4.07      4.07 o
  -4   4  15       13.68       14.29      5.06 o
  -3   4  15       15.86       18.72      4.87 o
  -2   4  15        0.01       -0.93      4.10 o
  -7   5  15       20.32       24.12      5.60 o
  -6   5  15       31.56       30.27      5.74 o
  -5   5  15       18.00       10.74      5.31 o
  -4   5  15        1.20       -0.11      4.22 o
  -3   5  15        0.53        2.24      4.37 o
  -2   5  15        0.00       -0.95      4.16 o
  -7   6  15       12.17       18.37      8.76 o
  -6   6  15       19.04       30.24      5.61 o
  -5   6  15        2.45        9.09      4.71 o
  -4   6  15       30.73       21.40      5.30 o
  -3   6  15        1.04       -0.19      4.34 o
  -2   6  15        0.13        0.90      9.29 o
  -7   7  15       11.11        7.09      4.74 o
  -6   7  15       27.43       39.01      6.78 o
  -5   7  15       13.47       24.42      5.24 o
  -4   7  15       16.15       19.90      4.99 o
  -3   7  15        0.50        1.10      4.11 o
  -7   8  15        0.29        8.69      8.69 o
  -6   8  15        0.17       10.20      5.65 o
  -5   8  15       25.66       41.95      6.61 o
  -4   8  15        1.16        2.08      5.01 o
  -3   8  15       10.12       12.36      4.71 o
  -6   9  15        0.52        1.89      5.37 o
  -5   9  15       31.42       34.52      6.39 o
  -4   9  15        0.42       -0.68      5.95 o
  -3   9  15        8.47       14.60      6.82 o
  -6  10  15        7.51        6.31      8.22 o
  -5  10  15       13.01       11.35      5.51 o
  -4  10  15        0.68       -5.03      5.17 o
 
